# Supplementary material for: 3-(Propan-2-yl­oxy)-1,2-benzothia­zole 1,1-dioxide
Source: Acta Crystallogr Sect E Struct Rep Online. 2012 Jan 25;68(Pt 2):o507. doi: 10.1107/S1600536812002413 (PMC3275252; doi:10.1107/S1600536812002413)
Supplement: Supplementary file 1 [file e-68-0o507-sup1.cif]

##############################################################################
#                                                                            #
# This CIF contains the data in a paper accepted for publication in          #
# Acta Crystallographica Section E. It conforms to the requirements of       #
# Notes for Authors for Acta Crystallographica Section E, and has been       #
# peer reviewed under the auspices of the IUCr Commission on Journals.       #
#                                                                            #
# Full details of the Crystallographic Information File format               #
# are given in the paper "The Crystallographic Information File (CIF):       #
# a New Standard Archive File for Crystallography" by S. R. Hall, F. H.      #
# Allen and I. D. Brown [Acta Cryst. (1991), A47, 655-685].                  #
#                                                                            #
# The current version of the core CIF dictionary is obtainable from          #
# ftp://ftp.iucr.org/pub/cif_core.dic.                                       #
#                                                                            #
# Software is freely available for graphical display of the structure(s)     #
# in this CIF. For information consult the CIF software page                 #
# http://www.iucr.org/resources/cif/software.                                #
#                                                                            #
# This file may be used for bona fide research purposes within the           #
# scientific community so long as proper attribution is given to the journal # 
# article from which it was obtained.                                        #
#                                                                            #
##############################################################################
data_global
_audit_creation_method     'PLATON <TABLE ACC> option'
_journal_date_recd_electronic     2012-01-06
_journal_date_accepted     2012-01-19
_journal_name_full     'Acta Crystallographica, Section E'
_journal_year     2012
_journal_volume     68
_journal_issue      2
_journal_page_first     o507
_journal_page_last     o507
_journal_paper_category     QO
_journal_paper_doi     10.1107/S1600536812002413
_journal_coeditor_code     LD2045
_publ_contact_author_name     'Mehmet Akkurt'
_publ_contact_author_address
;
Department of Physics,
Faculty of Sciences,
Erciyes University,
38039 Kayseri,
Turkey
;
_publ_contact_author_email     akkurt@erciyes.edu.tr
_publ_contact_author_fax     '+90-352-4374933'
_publ_contact_author_phone     '+90-352-4374901 extra 33106'
_publ_section_title
;
3-(Propan-2-yloxy)-1,2-benzothiazole 1,1-dioxide
;
loop_
    _publ_author_name
    _publ_author_footnote
    _publ_author_address
    'Muneeb Hayat Khan' .
;
Materials Chemistry Laboratory,
Department of Chemistry,
GC University,
Lahore 54000,
Pakistan
;
    'Islam Ullah Khan' .
;
Materials Chemistry Laboratory,
Department of Chemistry,
GC University,
Lahore 54000,
Pakistan
;
    'Shumaila Younas Mughal' .
;
Materials Chemistry Laboratory,
Department of Chemistry,
GC University,
Lahore 54000,
Pakistan
;
    'Mehmet Akkurt' .
;
Department of Physics,
Faculty of Sciences,
Erciyes University,
38039 Kayseri,
Turkey
;
data_I
_chemical_name_systematic
;
3-(Propan-2-yloxy)-1,2-benzothiazole 1,1-dioxide
;
_chemical_name_common     ?
_chemical_formula_moiety     'C10 H11 N O3 S'
_chemical_formula_sum     'C10 H11 N O3 S'
_chemical_formula_structural     ?
_chemical_formula_iupac     'C10 H11 N O3 S'
_chemical_formula_weight     225.27
_chemical_melting_point     ?
_symmetry_cell_setting     triclinic
_symmetry_space_group_name_H-M     'P -1'
_symmetry_space_group_name_Hall     '-P 1'
loop_
    _symmetry_equiv_pos_site_id
    _symmetry_equiv_pos_as_xyz
    1 x,y,z
    2 -x,-y,-z
_cell_length_a     8.1899(3)
_cell_length_b     8.8361(4)
_cell_length_c     8.9045(4)
_cell_angle_alpha     101.624(2)
_cell_angle_beta     106.6940(10)
_cell_angle_gamma     114.8980(10)
_cell_volume     519.89(4)
_cell_formula_units_Z     2
_cell_measurement_reflns_used     4072
_cell_measurement_theta_min     2.57
_cell_measurement_theta_max     28.02
_cell_measurement_temperature     296(2)
_cell_special_details
;
;
_exptl_crystal_description     prism
_exptl_crystal_colour     colourless
_exptl_crystal_size_max     0.13
_exptl_crystal_size_mid     0.10
_exptl_crystal_size_min     0.08
_exptl_crystal_size_rad     ?
_exptl_crystal_density_diffrn     1.439
_exptl_crystal_density_meas     ?
_exptl_crystal_density_method     'Not Measured'
_exptl_crystal_F_000     236
_exptl_absorpt_coefficient_mu     0.297
_exptl_absorpt_correction_type     none
_exptl_absorpt_process_details     ?
_exptl_absorpt_correction_T_min     ?
_exptl_absorpt_correction_T_max     ?
_exptl_special_details
;
;
_diffrn_ambient_temperature     296(2)
_diffrn_radiation_type     'MoK\a'
_diffrn_radiation_wavelength     0.71073
_diffrn_radiation_source     'sealed tube'
_diffrn_radiation_monochromator     'graphite'
_diffrn_measurement_device_type     'Bruker APEXII CCD'
_diffrn_measurement_method     '\f and \w scans'
_diffrn_detector_area_resol_mean     ?
_diffrn_reflns_number     9516
_diffrn_reflns_av_R_equivalents     0.0204
_diffrn_reflns_av_sigmaI/netI     0.0220
_diffrn_reflns_theta_min     2.74
_diffrn_reflns_theta_max     28.35
_diffrn_reflns_theta_full     28.35
_diffrn_measured_fraction_theta_max     0.988
_diffrn_measured_fraction_theta_full     0.988
_diffrn_reflns_limit_h_min     -10
_diffrn_reflns_limit_h_max     10
_diffrn_reflns_limit_k_min     -11
_diffrn_reflns_limit_k_max     11
_diffrn_reflns_limit_l_min     -11
_diffrn_reflns_limit_l_max     11
_diffrn_reflns_reduction_process
;
;
_diffrn_standards_number     0
_diffrn_standards_interval_count     ?
_diffrn_standards_decay_%     ?
_refine_special_details
;
Refinement on <i>F</i>^2^ for ALL reflections except those flagged by the user
for potential systematic errors. Weighted <i>R</i>-factors <i>wR</i> and all
goodnesses of fit <i>S</i> are based on <i>F</i>^2^, conventional
<i>R</i>-factors <i>R</i> are based on <i>F</i>, with <i>F</i> set to zero for
negative <i>F</i>^2^. The observed criterion of <i>F</i>^2^ > \s(<i>F</i>^2^)
is used only for calculating -<i>R</i>-factor-obs <i>etc</i>. and is not
relevant to the choice of reflections for refinement. <i>R</i>-factors based
on <i>F</i>^2^ are statistically about twice as large as those based on
<i>F</i>, and <i>R</i>-factors based on ALL data will be even larger.
;
_reflns_number_total     2560
_reflns_number_gt     2090
_reflns_threshold_expression     I>2\s(I)
_refine_ls_structure_factor_coef     Fsqd
_refine_ls_matrix_type     full
_refine_ls_R_factor_all     0.0454
_refine_ls_R_factor_gt     0.0361
_refine_ls_wR_factor_gt     0.0958
_refine_ls_wR_factor_ref     0.1020
_refine_ls_goodness_of_fit_ref     1.051
_refine_ls_restrained_S_all     1.051
_refine_ls_number_reflns     2560
_refine_ls_number_parameters     138
_refine_ls_number_restraints     0
_refine_ls_number_constraints     ?
_refine_ls_hydrogen_treatment     constr
_refine_ls_weighting_scheme     calc
_refine_ls_weighting_details
         'calc w=1/[\s^2^(Fo^2^)+(0.0509P)^2^+0.1198P] where P=(Fo^2^+2Fc^2^)/3'
_atom_sites_solution_hydrogens     geom
_atom_sites_solution_primary     direct
_atom_sites_solution_secondary     difmap
_refine_ls_shift/su_max     0.000
_refine_ls_shift/su_mean     0.000
_refine_diff_density_max     0.293
_refine_diff_density_min     -0.340
_refine_ls_extinction_method     'none'
_refine_ls_abs_structure_details     ?
_refine_ls_abs_structure_Flack     .
loop_
    _atom_type_symbol
    _atom_type_description
    _atom_type_scat_dispersion_real
    _atom_type_scat_dispersion_imag
    _atom_type_scat_source
    C C 0.0033 0.0016 ' International Tables Vol C Tables 4.2.6.8 and 6.1.1.4'
    H H 0.0000 0.0000 ' International Tables Vol C Tables 4.2.6.8 and 6.1.1.4'
    N N 0.0061 0.0033 ' International Tables Vol C Tables 4.2.6.8 and 6.1.1.4'
    O O 0.0106 0.0060 ' International Tables Vol C Tables 4.2.6.8 and 6.1.1.4'
    S S 0.1246 0.1234 ' International Tables Vol C Tables 4.2.6.8 and 6.1.1.4'
_computing_data_collection     'APEX2 (Bruker, 2007)'
_computing_cell_refinement     'SAINT (Bruker, 2007)'
_computing_data_reduction     'SAINT (Bruker, 2007)'
_computing_structure_solution     'SHELXS97 (Sheldrick, 2008)'
_computing_structure_refinement     'SHELXL97 (Sheldrick, 2008)'
_computing_molecular_graphics     'ORTEP-3 for Windows (Farrugia, 1997)'
_computing_publication_material
        'WinGX (Farrugia, 1999), PARST (Nardelli, 1983) and PLATON (Spek, 2009)'
loop_
    _atom_site_type_symbol
    _atom_site_label
    _atom_site_fract_x
    _atom_site_fract_y
    _atom_site_fract_z
    _atom_site_U_iso_or_equiv
    _atom_site_thermal_displace_type
    _atom_site_calc_flag
    _atom_site_refinement_flags
    _atom_site_occupancy
    _atom_site_disorder_assembly
    _atom_site_disorder_group
    S S1 0.51553(5) 0.65330(5) -0.19102(5) 0.04140(10)
                                                     Uani d . 1.000 . .
    O O1 0.4815(2) 0.7249(2) -0.31926(16) 0.0625(5) Uani d . 1.000 . .
    O O2 0.35943(17) 0.48322(17) -0.21499(18) 0.0616(4) Uani d . 1.000 . .
    O O3 0.85768(15) 0.97134(14) 0.24607(13) 0.0389(3) Uani d . 1.000 . .
    N N1 0.58062(18) 0.80108(18) -0.00718(16) 0.0386(4) Uani d . 1.000 . .
    C C1 0.7438(2) 0.6603(2) -0.14202(18) 0.0347(4) Uani d . 1.000 . .
    C C2 0.8040(2) 0.5704(2) -0.2379(2) 0.0423(5) Uani d . 1.000 . .
    C C3 0.9986(3) 0.6115(2) -0.1638(2) 0.0472(6) Uani d . 1.000 . .
    C C4 1.1264(2) 0.7379(2) -0.0035(2) 0.0470(6) Uani d . 1.000 . .
    C C5 1.0640(2) 0.8267(2) 0.0923(2) 0.0402(5) Uani d . 1.000 . .
    C C6 0.8694(2) 0.78493(19) 0.02064(18) 0.0325(4) Uani d . 1.000 . .
    C C7 0.7613(2) 0.85598(19) 0.08991(18) 0.0333(4) Uani d . 1.000 . .
    C C8 0.7475(2) 1.0339(2) 0.3210(2) 0.0418(5) Uani d . 1.000 . .
    C C9 0.9032(3) 1.2032(3) 0.4722(2) 0.0561(6) Uani d . 1.000 . .
    C C10 0.6175(3) 0.8887(3) 0.3664(3) 0.0610(7) Uani d . 1.000 . .
    H H2 0.71820 0.48640 -0.34680 0.0510 Uiso c R 1.000 . .
    H H3 1.04400 0.55220 -0.22400 0.0570 Uiso c R 1.000 . .
    H H4 1.25700 0.76420 0.04130 0.0560 Uiso c R 1.000 . .
    H H5 1.15010 0.91140 0.20090 0.0480 Uiso c R 1.000 . .
    H H8 0.66590 1.06130 0.23960 0.0500 Uiso c R 1.000 . .
    H H9A 0.98120 1.17530 0.55260 0.0840 Uiso c R 1.000 . .
    H H9B 0.84010 1.25380 0.52320 0.0840 Uiso c R 1.000 . .
    H H9C 0.98750 1.28810 0.43690 0.0840 Uiso c R 1.000 . .
    H H10A 0.53260 0.77990 0.26810 0.0910 Uiso c R 1.000 . .
    H H10B 0.53830 0.92470 0.40760 0.0910 Uiso c R 1.000 . .
    H H10C 0.69860 0.86850 0.45240 0.0910 Uiso c R 1.000 . .
loop_
    _atom_site_aniso_label
    _atom_site_aniso_U_11
    _atom_site_aniso_U_22
    _atom_site_aniso_U_33
    _atom_site_aniso_U_12
    _atom_site_aniso_U_13
    _atom_site_aniso_U_23
    S1 0.0302(2) 0.0471(2) 0.0359(2) 0.0212(2) 0.0067(2) 0.0023(2)
    O1 0.0688(9) 0.0846(10) 0.0389(7) 0.0538(8) 0.0105(6) 0.0162(7)
    O2 0.0311(6) 0.0500(7) 0.0705(9) 0.0097(5) 0.0136(6) -0.0036(6)
    O3 0.0344(5) 0.0448(6) 0.0316(5) 0.0210(5) 0.0112(4) 0.0054(4)
    N1 0.0319(6) 0.0444(7) 0.0358(7) 0.0225(6) 0.0112(5) 0.0055(5)
    C1 0.0307(7) 0.0378(8) 0.0358(7) 0.0185(6) 0.0146(6) 0.0110(6)
    C2 0.0446(8) 0.0425(8) 0.0403(8) 0.0232(7) 0.0208(7) 0.0095(7)
    C3 0.0496(9) 0.0551(10) 0.0560(10) 0.0350(8) 0.0335(8) 0.0211(8)
    C4 0.0359(8) 0.0632(11) 0.0544(10) 0.0311(8) 0.0231(7) 0.0256(9)
    C5 0.0316(7) 0.0491(9) 0.0385(8) 0.0205(7) 0.0138(6) 0.0149(7)
    C6 0.0303(7) 0.0364(7) 0.0336(7) 0.0179(6) 0.0154(6) 0.0133(6)
    C7 0.0319(7) 0.0345(7) 0.0326(7) 0.0177(6) 0.0130(6) 0.0099(6)
    C8 0.0444(8) 0.0458(9) 0.0352(8) 0.0281(7) 0.0147(7) 0.0062(7)
    C9 0.0649(12) 0.0509(10) 0.0402(9) 0.0286(9) 0.0160(8) 0.0048(8)
    C10 0.0610(11) 0.0629(12) 0.0602(12) 0.0292(10) 0.0367(10) 0.0139(10)
_geom_special_details
;
Bond distances, angles <i>etc</i>. have been calculated using the rounded
fractional coordinates. All su's are estimated from the variances of the
(full) variance-covariance matrix. The cell e.s.d.'s are taken into account in
the estimation of distances, angles and torsion angles
;
loop_
    _geom_bond_atom_site_label_1
    _geom_bond_atom_site_label_2
    _geom_bond_site_symmetry_1
    _geom_bond_site_symmetry_2
    _geom_bond_distance
    _geom_bond_publ_flag
    S1 O1 . . 1.4278(15) no
    S1 O2 . . 1.4264(16) no
    S1 N1 . . 1.6493(14) no
    S1 C1 . . 1.7642(19) no
    O3 C7 . . 1.3101(18) no
    O3 C8 . . 1.477(2) no
    N1 C7 . . 1.290(2) no
    C1 C2 . . 1.379(2) no
    C1 C6 . . 1.384(2) no
    C2 C3 . . 1.385(3) no
    C3 C4 . . 1.377(2) no
    C4 C5 . . 1.387(3) no
    C5 C6 . . 1.382(3) no
    C6 C7 . . 1.478(3) no
    C8 C9 . . 1.508(3) no
    C8 C10 . . 1.500(3) no
    C2 H2 . . 0.9300 no
    C3 H3 . . 0.9300 no
    C4 H4 . . 0.9300 no
    C5 H5 . . 0.9300 no
    C8 H8 . . 0.9800 no
    C9 H9A . . 0.9600 no
    C9 H9B . . 0.9600 no
    C9 H9C . . 0.9600 no
    C10 H10A . . 0.9600 no
    C10 H10B . . 0.9600 no
    C10 H10C . . 0.9600 no
loop_
    _geom_angle_atom_site_label_1
    _geom_angle_atom_site_label_2
    _geom_angle_atom_site_label_3
    _geom_angle_site_symmetry_1
    _geom_angle_site_symmetry_2
    _geom_angle_site_symmetry_3
    _geom_angle
    _geom_angle_publ_flag
    O1 S1 O2 . . . 117.54(9) no
    O1 S1 N1 . . . 109.42(8) no
    O1 S1 C1 . . . 110.06(9) no
    O2 S1 N1 . . . 109.04(8) no
    O2 S1 C1 . . . 112.19(9) no
    N1 S1 C1 . . . 96.54(8) no
    C7 O3 C8 . . . 117.70(14) no
    S1 N1 C7 . . . 109.19(13) no
    S1 C1 C2 . . . 130.80(12) no
    S1 C1 C6 . . . 106.85(13) no
    C2 C1 C6 . . . 122.32(17) no
    C1 C2 C3 . . . 116.66(15) no
    C2 C3 C4 . . . 121.7(2) no
    C3 C4 C5 . . . 121.20(18) no
    C4 C5 C6 . . . 117.64(15) no
    C1 C6 C5 . . . 120.49(16) no
    C1 C6 C7 . . . 109.38(15) no
    C5 C6 C7 . . . 130.13(14) no
    O3 C7 N1 . . . 124.94(16) no
    O3 C7 C6 . . . 117.08(15) no
    N1 C7 C6 . . . 117.98(14) no
    O3 C8 C9 . . . 105.62(16) no
    O3 C8 C10 . . . 108.91(16) no
    C9 C8 C10 . . . 113.00(16) no
    C1 C2 H2 . . . 122.00 no
    C3 C2 H2 . . . 122.00 no
    C2 C3 H3 . . . 119.00 no
    C4 C3 H3 . . . 119.00 no
    C3 C4 H4 . . . 119.00 no
    C5 C4 H4 . . . 119.00 no
    C4 C5 H5 . . . 121.00 no
    C6 C5 H5 . . . 121.00 no
    O3 C8 H8 . . . 110.00 no
    C9 C8 H8 . . . 110.00 no
    C10 C8 H8 . . . 110.00 no
    C8 C9 H9A . . . 109.00 no
    C8 C9 H9B . . . 109.00 no
    C8 C9 H9C . . . 109.00 no
    H9A C9 H9B . . . 110.00 no
    H9A C9 H9C . . . 109.00 no
    H9B C9 H9C . . . 110.00 no
    C8 C10 H10A . . . 109.00 no
    C8 C10 H10B . . . 109.00 no
    C8 C10 H10C . . . 109.00 no
    H10A C10 H10B . . . 110.00 no
    H10A C10 H10C . . . 109.00 no
    H10B C10 H10C . . . 110.00 no
loop_
    _geom_torsion_atom_site_label_1
    _geom_torsion_atom_site_label_2
    _geom_torsion_atom_site_label_3
    _geom_torsion_atom_site_label_4
    _geom_torsion_site_symmetry_1
    _geom_torsion_site_symmetry_2
    _geom_torsion_site_symmetry_3
    _geom_torsion_site_symmetry_4
    _geom_torsion
    _geom_torsion_publ_flag
    O1 S1 N1 C7 . . . . -114.21(14) no
    O2 S1 N1 C7 . . . . 115.99(13) no
    C1 S1 N1 C7 . . . . -0.22(13) no
    O1 S1 C1 C2 . . . . -65.92(19) no
    O2 S1 C1 C2 . . . . 66.96(19) no
    N1 S1 C1 C2 . . . . -179.38(17) no
    O1 S1 C1 C6 . . . . 112.15(13) no
    O2 S1 C1 C6 . . . . -114.97(13) no
    N1 S1 C1 C6 . . . . -1.30(13) no
    C8 O3 C7 N1 . . . . 4.5(2) no
    C8 O3 C7 C6 . . . . -175.82(13) no
    C7 O3 C8 C10 . . . . 76.34(18) no
    C7 O3 C8 C9 . . . . -162.02(15) no
    S1 N1 C7 C6 . . . . 1.72(19) no
    S1 N1 C7 O3 . . . . -178.64(13) no
    C2 C1 C6 C7 . . . . -179.48(15) no
    S1 C1 C6 C5 . . . . -176.95(13) no
    S1 C1 C2 C3 . . . . 177.44(14) no
    C6 C1 C2 C3 . . . . -0.4(3) no
    S1 C1 C6 C7 . . . . 2.25(16) no
    C2 C1 C6 C5 . . . . 1.3(3) no
    C1 C2 C3 C4 . . . . -1.0(3) no
    C2 C3 C4 C5 . . . . 1.5(3) no
    C3 C4 C5 C6 . . . . -0.5(3) no
    C4 C5 C6 C7 . . . . -179.86(16) no
    C4 C5 C6 C1 . . . . -0.8(2) no
    C5 C6 C7 N1 . . . . 176.34(17) no
    C1 C6 C7 O3 . . . . 177.57(14) no
    C1 C6 C7 N1 . . . . -2.8(2) no
    C5 C6 C7 O3 . . . . -3.3(3) no
