# Supplementary material for: 3-(Propan-2-yl­oxy)-1,2-benzothia­zole 1,1-dioxide
Source: Acta Crystallogr Sect E Struct Rep Online. 2012 Jan 25;68(Pt 2):o507. doi: 10.1107/S1600536812002413 (PMC3275252; doi:10.1107/S1600536812002413)
Supplement: Supplementary file 2 [file e-68-0o507-Isup2.hkl]

# 
# h,k,l, Fc-squared, Fo-squared, sigma(Fo-squared) and status flag 
# 
data_I
_shelx_title ' KM-33 in P-1' 
_shelx_refln_list_code          4 
_shelx_F_calc_maximum       89.46 
_exptl_crystal_F_000       236.00 
_reflns_d_resolution_high  0.7483 
 
loop_ 
 _symmetry_equiv_pos_as_xyz 
 'x, y, z' 
 '-x, -y, -z' 
 
_cell_length_a     8.1899 
_cell_length_b     8.8361 
_cell_length_c     8.9045 
_cell_angle_alpha 101.624 
_cell_angle_beta  106.694 
_cell_angle_gamma 114.898 
 
_shelx_F_squared_multiplier     1.000 
 
loop_ 
 _refln_index_h 
 _refln_index_k 
 _refln_index_l 
 _refln_F_squared_calc 
 _refln_F_squared_meas 
 _refln_F_squared_sigma 
 _refln_observed_status 
   2   0   0      475.59      464.81      3.05 o 
   3   0   0      850.46      883.62      6.46 o 
   4   0   0       56.67       53.36      0.92 o 
   5   0   0       99.85       92.07      1.40 o 
   6   0   0       21.23       19.36      0.92 o 
   7   0   0       18.47       21.87      1.78 o 
   8   0   0      111.39      112.73      3.54 o 
   9   0   0        3.90        1.96      1.47 o 
  -9   1   0       23.77       24.40      2.04 o 
  -8   1   0        9.16       10.63      1.35 o 
  -7   1   0       64.25       69.26      2.07 o 
  -6   1   0      204.68      180.07      2.29 o 
  -5   1   0       34.30       32.11      0.81 o 
  -4   1   0     1090.92     1155.33      8.33 o 
  -3   1   0      146.39      172.49      1.63 o 
  -2   1   0     2469.39     2352.98     15.96 o 
   0   1   0        0.35       -0.24      0.24 o 
   1   1   0        3.90        2.95      0.55 o 
   2   1   0       28.60       30.52      0.44 o 
   3   1   0        1.39        0.87      0.17 o 
   4   1   0        6.09        8.44      0.50 o 
   5   1   0        5.59        6.21      0.51 o 
   6   1   0       38.55       37.79      1.41 o 
   7   1   0       29.89       27.50      1.29 o 
   8   1   0        0.30        1.09      0.82 o 
  -9   2   0        6.89        6.68      1.25 o 
  -8   2   0       22.09       24.68      1.92 o 
  -7   2   0       59.39       50.67      1.50 o 
  -6   2   0       38.66       39.46      1.12 o 
  -5   2   0       16.84       18.62      0.88 o 
  -4   2   0      240.39      235.68      2.44 o 
  -3   2   0      928.41     1033.31      7.14 o 
  -2   2   0     2624.43     2638.23     18.70 o 
  -1   2   0       11.80       13.57      0.34 o 
   0   2   0      538.21      551.88      3.76 o 
   1   2   0       60.09       70.27      0.87 o 
   2   2   0      349.32      370.39      2.58 o 
   3   2   0      134.32      141.33      1.27 o 
   4   2   0       11.78       12.66      0.49 o 
   5   2   0      197.68      198.83      2.88 o 
   6   2   0        0.88        0.14      0.43 o 
   7   2   0       12.02        9.66      0.99 o 
 -10   3   0        0.02        1.71      1.39 o 
  -9   3   0        1.67        2.89      0.98 o 
  -8   3   0       30.37       27.46      1.53 o 
  -7   3   0        6.26        2.73      0.39 o 
  -6   3   0      224.64      220.23      3.28 o 
  -5   3   0      409.90      400.06      5.05 o 
  -4   3   0      702.08      714.99      5.68 o 
  -3   3   0      554.71      564.16      4.49 o 
  -2   3   0      473.02      448.60      3.37 o 
  -1   3   0       23.11       26.46      0.47 o 
   0   3   0       12.19       11.19      0.34 o 
   1   3   0      598.00      592.58      4.83 o 
   2   3   0       22.40       18.56      0.42 o 
   3   3   0      363.87      347.28      2.92 o 
   4   3   0      273.91      264.34      3.90 o 
   5   3   0       45.20       44.07      1.45 o 
   6   3   0       28.56       29.19      2.18 o 
   7   3   0        0.26       -0.57      0.57 o 
 -10   4   0       77.74       86.77      4.97 o 
  -9   4   0       43.71       43.58      3.71 o 
  -8   4   0       15.76       15.87      1.28 o 
  -7   4   0      148.24      150.32      2.80 o 
  -6   4   0       36.09       33.00      1.08 o 
  -5   4   0        0.07       -0.17      0.30 o 
  -4   4   0      270.64      274.40      3.18 o 
  -3   4   0        1.17        0.43      0.21 o 
  -2   4   0        0.25        0.32      0.21 o 
  -1   4   0        2.22        0.90      0.24 o 
   0   4   0        3.81        5.87      0.35 o 
   1   4   0      129.32      117.72      1.59 o 
   2   4   0      127.22      107.34      1.37 o 
   3   4   0        3.48        4.92      0.48 o 
   4   4   0      245.43      240.31      3.82 o 
   5   4   0        3.34        4.24      0.71 o 
   6   4   0        1.69        1.89      0.68 o 
 -10   5   0       14.96       19.31      2.77 o 
  -9   5   0       44.62       43.20      2.36 o 
  -8   5   0       14.26       15.44      1.28 o 
  -7   5   0      102.66      102.46      2.66 o 
  -6   5   0       19.36       18.17      1.07 o 
  -5   5   0      202.02      192.31      2.67 o 
  -4   5   0        0.68        0.36      0.26 o 
  -3   5   0       12.58       16.16      0.71 o 
  -2   5   0      127.39      137.44      1.91 o 
  -1   5   0      137.67      141.76      1.91 o 
   0   5   0       49.31       53.12      0.97 o 
   1   5   0      246.87      263.34      3.01 o 
   2   5   0        7.48        8.81      0.61 o 
   3   5   0       44.14       40.35      1.25 o 
   4   5   0        8.90       11.34      0.94 o 
   5   5   0       33.29       33.45      1.47 o 
 -10   6   0        0.70        1.14      1.39 o 
  -9   6   0        4.36        5.13      1.21 o 
  -8   6   0       43.69       43.04      2.28 o 
  -7   6   0        4.03        4.84      0.90 o 
  -6   6   0      232.91      207.50      3.92 o 
  -5   6   0      119.49      125.77      2.40 o 
  -4   6   0        0.01        0.06      0.29 o 
  -3   6   0       67.38       76.79      1.66 o 
  -2   6   0       59.69       59.27      1.33 o 
  -1   6   0      121.75      120.43      1.69 o 
   0   6   0      144.35      152.20      1.95 o 
   1   6   0       30.64       32.32      0.81 o 
   2   6   0        0.65        0.29      0.43 o 
   3   6   0       30.47       33.17      1.36 o 
   4   6   0       37.55       37.15      1.55 o 
 -10   7   0        1.27        0.33      1.22 o 
  -9   7   0       49.00       58.15      2.88 o 
  -8   7   0       29.69       32.44      2.32 o 
  -7   7   0        7.42        7.76      1.18 o 
  -6   7   0      111.24      114.45      2.88 o 
  -5   7   0       13.70       14.70      1.00 o 
  -4   7   0       55.88       60.82      1.63 o 
  -3   7   0       24.70       22.64      1.11 o 
  -2   7   0       84.74       83.79      1.84 o 
  -1   7   0      104.02      101.42      1.79 o 
   0   7   0       51.51       48.37      1.41 o 
   1   7   0       11.67       13.83      1.11 o 
   2   7   0       22.47       23.13      2.01 o 
   3   7   0        0.58        1.44      0.67 o 
 -10   8   0       17.30       16.65      2.01 o 
  -9   8   0       28.73       31.73      3.54 o 
  -8   8   0      107.44      105.78      8.35 o 
  -7   8   0        1.59        1.42      0.83 o 
  -6   8   0      103.22      101.32      6.23 o 
  -5   8   0       57.11       54.14      1.98 o 
  -4   8   0       10.27        9.58      1.59 o 
  -3   8   0        5.10        5.03      0.68 o 
  -2   8   0       33.15       31.88      1.10 o 
  -1   8   0       23.18       27.30      1.40 o 
   0   8   0        0.10        0.74      0.50 o 
   1   8   0        1.02        2.55      0.67 o 
   2   8   0        4.66        7.07      1.63 o 
  -9   9   0        3.98        3.75      1.30 o 
  -8   9   0        3.38        1.71      1.06 o 
  -7   9   0        0.17       -0.39      0.72 o 
  -6   9   0        0.66        0.12      0.77 o 
  -5   9   0        6.25        6.73      0.97 o 
  -4   9   0        3.88        4.47      1.08 o 
  -3   9   0       20.96       17.71      1.67 o 
  -2   9   0        0.98        0.67      0.87 o 
  -1   9   0        4.09        4.61      1.09 o 
   0   9   0        8.00        7.99      1.23 o 
   1   9   0        9.70       11.52      1.41 o 
  -9  10   0       23.66       28.46      2.53 o 
  -8  10   0       18.68       19.22      2.07 o 
  -7  10   0       31.33       29.61      2.39 o 
  -6  10   0       15.49       17.34      1.84 o 
  -5  10   0       16.21       16.39      2.81 o 
  -4  10   0       83.57       90.94      4.73 o 
  -3  10   0       35.89       35.27      2.32 o 
  -2  10   0       15.25       10.53      1.49 o 
  -1  10   0       21.29       21.43      1.96 o 
  -7  11   0        7.40        8.55      2.20 o 
  -6  11   0        3.23        3.75      1.71 o 
  -5  11   0       40.45       36.34      3.75 o 
  -4  11   0        0.75        1.55      1.39 o 
  -3  11   0        8.12        5.77      1.30 o 
   2 -11   1        2.24        2.45      1.18 o 
   3 -11   1       37.12       35.19      2.53 o 
   4 -11   1        0.00        0.49      1.22 o 
   5 -11   1        0.16        0.00      1.30 o 
   6 -11   1       13.31       11.41      2.36 o 
   7 -11   1        2.40        3.00      1.34 o 
   0 -10   1        0.05        0.43      0.84 o 
   1 -10   1        2.77        2.24      0.94 o 
   2 -10   1        0.13        0.72      0.70 o 
   3 -10   1       13.10       12.25      1.55 o 
   4 -10   1        0.73        0.77      0.94 o 
   5 -10   1       23.54       25.60      4.89 o 
   6 -10   1       23.93       25.06      2.19 o 
   7 -10   1        1.28        1.63      1.01 o 
   8 -10   1       34.18       41.38      3.18 o 
  -1  -9   1        4.00        4.26      0.83 o 
   0  -9   1        0.81        0.30      0.62 o 
   1  -9   1       50.52       54.77      2.02 o 
   2  -9   1       10.64       11.66      2.00 o 
   3  -9   1       54.68       56.67      1.98 o 
   4  -9   1      138.26      143.38      3.32 o 
   5  -9   1       44.37       48.11      3.27 o 
   6  -9   1       36.15       35.94      3.54 o 
   7  -9   1        8.92        9.88      1.71 o 
   8  -9   1       28.42       28.99      2.42 o 
   9  -9   1       19.23       19.63      3.22 o 
  -3  -8   1       27.55       32.74      2.88 o 
  -2  -8   1        1.97        1.94      0.66 o 
  -1  -8   1        5.33        6.17      0.71 o 
   0  -8   1       14.46       15.72      0.99 o 
   1  -8   1       33.81       37.36      1.32 o 
   2  -8   1       54.57       57.38      1.58 o 
   3  -8   1        1.92        2.25      0.54 o 
   4  -8   1       14.54       18.00      1.29 o 
   5  -8   1       27.12       28.27      1.94 o 
   6  -8   1       42.99       38.03      2.12 o 
   7  -8   1        3.96        5.95      1.15 o 
   8  -8   1        0.02        0.22      0.89 o 
   9  -8   1       16.52       19.80      3.38 o 
  -4  -7   1       22.60       23.39      1.31 o 
  -3  -7   1        0.00        0.00      0.51 o 
  -2  -7   1        1.59        0.94      0.46 o 
  -1  -7   1       18.88       21.25      1.05 o 
   0  -7   1       12.20       10.08      0.61 o 
   1  -7   1       21.45       21.52      1.29 o 
   2  -7   1       95.79       97.07      2.05 o 
   3  -7   1        3.65        3.86      0.55 o 
   4  -7   1        0.50       -0.36      0.36 o 
   5  -7   1       41.76       37.75      1.55 o 
   6  -7   1      324.02      313.26      6.60 o 
   7  -7   1       47.31       45.54      2.33 o 
   8  -7   1        7.29        7.42      1.33 o 
   9  -7   1       63.61       65.46      3.08 o 
  10  -7   1        3.46        3.18      1.71 o 
  -5  -6   1        9.23        8.32      0.86 o 
  -4  -6   1       45.51       41.87      1.44 o 
  -3  -6   1        0.65        0.34      0.40 o 
  -2  -6   1        0.00        0.19      0.35 o 
  -1  -6   1      263.33      262.48      3.31 o 
   0  -6   1      152.24      149.63      2.07 o 
   1  -6   1       18.08       17.93      0.70 o 
   2  -6   1       85.02       84.11      1.49 o 
   3  -6   1      146.54      156.10      2.53 o 
   4  -6   1      178.95      188.51      2.64 o 
   5  -6   1      151.65      144.77      2.34 o 
   6  -6   1        3.23        1.48      0.54 o 
   7  -6   1      274.14      293.27      6.34 o 
   8  -6   1      102.61      105.34      3.60 o 
   9  -6   1       44.07       43.08      2.48 o 
  10  -6   1       37.13       40.57      4.16 o 
  -6  -5   1        4.69        4.13      0.74 o 
  -5  -5   1       40.30       39.71      1.38 o 
  -4  -5   1       20.37       20.43      0.92 o 
  -3  -5   1       19.44       21.02      1.59 o 
  -2  -5   1       94.93       92.36      1.68 o 
  -1  -5   1       88.40      100.17      1.25 o 
   0  -5   1        4.87        4.20      0.34 o 
   1  -5   1        0.11        0.32      0.29 o 
   2  -5   1       38.94       36.64      0.89 o 
   3  -5   1       99.85       94.95      1.57 o 
   4  -5   1        0.23        0.36      0.28 o 
   5  -5   1      144.63      138.45      2.22 o 
   6  -5   1      187.82      197.76      2.91 o 
   7  -5   1       13.00       15.50      1.27 o 
   8  -5   1       15.52       18.06      1.57 o 
   9  -5   1        0.65        0.41      1.06 o 
  10  -5   1        0.02        2.12      1.47 o 
  -6  -4   1        2.31        4.30      0.79 o 
  -5  -4   1       46.20       49.36      1.44 o 
  -4  -4   1        7.81        7.94      0.79 o 
  -3  -4   1        1.44        0.53      0.25 o 
  -2  -4   1       22.67       29.90      0.68 o 
  -1  -4   1      370.26      380.88      2.97 o 
   0  -4   1       57.58       65.31      0.87 o 
   1  -4   1      140.16      126.96      1.45 o 
   2  -4   1       42.41       39.47      0.78 o 
   3  -4   1       15.29       18.24      0.57 o 
   4  -4   1        8.75        6.72      0.58 o 
   5  -4   1        4.15        5.11      0.53 o 
   6  -4   1       32.24       30.34      1.08 o 
   7  -4   1       51.49       48.47      1.83 o 
   8  -4   1        2.42        3.13      0.73 o 
   9  -4   1       44.67       34.63      3.42 o 
  -7  -3   1        0.51        0.49      0.54 o 
  -6  -3   1       12.89       11.49      0.89 o 
  -5  -3   1        1.72        1.78      0.41 o 
  -4  -3   1       65.91       59.42      0.95 o 
  -3  -3   1       32.35       34.68      0.64 o 
  -2  -3   1      259.79      294.89      2.55 o 
  -1  -3   1      127.03      148.60      1.51 o 
   0  -3   1       28.79       39.39      0.56 o 
   1  -3   1       33.16       39.23      0.55 o 
   2  -3   1      847.24      825.35      5.81 o 
   3  -3   1      168.88      141.83      1.58 o 
   4  -3   1      439.36      485.44      4.06 o 
   5  -3   1       42.50       35.80      1.18 o 
   6  -3   1       60.29       54.70      1.19 o 
   7  -3   1       20.40       20.41      2.04 o 
   8  -3   1       64.39       70.81      5.38 o 
   9  -3   1       16.85       17.76      1.90 o 
  -8  -2   1       26.55       28.61      1.36 o 
  -7  -2   1       17.18       15.68      1.62 o 
  -6  -2   1        0.95        0.45      0.45 o 
  -5  -2   1       85.66       78.37      1.23 o 
  -4  -2   1      128.91      114.73      1.19 o 
  -3  -2   1      283.97      276.46      2.23 o 
  -2  -2   1      210.78      194.32      2.12 o 
  -1  -2   1      161.55      209.24      2.41 o 
   0  -2   1     7430.63     7258.02     67.26 o 
   1  -2   1     1327.77     1269.70      7.89 o 
   2  -2   1      120.12      117.86      1.59 o 
   3  -2   1      940.81      976.78      6.37 o 
   4  -2   1      201.39      204.08      1.99 o 
   5  -2   1        0.09        0.25      0.20 o 
   6  -2   1       27.86       26.49      1.24 o 
   7  -2   1       17.70       12.14      0.93 o 
   8  -2   1       41.47       45.92      2.36 o 
   9  -2   1       34.12       35.21      2.53 o 
  -8  -1   1        2.64        3.11      0.76 o 
  -7  -1   1        0.50        0.77      0.54 o 
  -6  -1   1      175.60      163.07      2.90 o 
  -5  -1   1      295.12      285.43      2.79 o 
  -4  -1   1     1266.59     1336.49      8.79 o 
  -3  -1   1      155.32      136.82      1.01 o 
  -2  -1   1       28.00       26.41      0.42 o 
  -1  -1   1     4387.15     4285.30     78.62 o 
   1  -1   1      863.55      793.52      9.18 o 
   2  -1   1     1200.02     1253.37      7.86 o 
   3  -1   1      791.45      855.17      6.31 o 
   4  -1   1        2.49        6.69      0.48 o 
   5  -1   1       12.03        9.83      0.64 o 
   6  -1   1       28.41       24.39      1.09 o 
   7  -1   1       13.22       15.07      1.20 o 
   8  -1   1        0.68        0.29      0.81 o 
   9  -1   1        8.45       10.04      1.51 o 
  -9   0   1        0.54        0.33      0.78 o 
  -8   0   1        0.19        0.14      0.55 o 
  -7   0   1       78.43       72.93      2.00 o 
  -6   0   1       17.51       18.75      0.85 o 
  -5   0   1      164.82      161.15      3.84 o 
  -4   0   1        7.39        8.70      0.30 o 
  -3   0   1      350.05      360.34      3.49 o 
  -2   0   1      190.00      198.89      1.45 o 
  -1   0   1      251.56      228.43      7.18 o 
   1   0   1      695.26      712.56      3.88 o 
   2   0   1       36.73       35.87      0.47 o 
   3   0   1        2.79        3.09      0.30 o 
   4   0   1       24.53       25.58      0.72 o 
   5   0   1      166.39      159.60      2.08 o 
   6   0   1        3.92        5.00      0.61 o 
   7   0   1       23.00       21.57      1.25 o 
   8   0   1       32.35       37.86      2.21 o 
  -9   1   1        2.11        3.20      1.34 o 
  -8   1   1       84.01       89.27      2.45 o 
  -7   1   1       13.10       16.49      0.93 o 
  -6   1   1      114.18      113.16      1.65 o 
  -5   1   1      171.74      160.32      1.64 o 
  -4   1   1      719.58      783.99      5.79 o 
  -3   1   1     1003.96     1048.02      7.06 o 
  -2   1   1     2569.16     2662.16     16.78 o 
  -1   1   1      469.97      492.29      3.94 o 
   0   1   1     2113.92     2121.89     13.45 o 
   1   1   1     1381.43     1355.44      8.03 o 
   2   1   1       29.65       17.15      0.47 o 
   3   1   1       25.19       21.31      0.53 o 
   4   1   1      419.50      398.12      3.31 o 
   5   1   1       68.03       68.91      1.41 o 
   6   1   1       92.31       88.32      2.32 o 
   7   1   1       28.60       25.46      1.93 o 
   8   1   1       15.56       16.56      1.72 o 
 -10   2   1       70.93       85.56      3.42 o 
  -9   2   1      108.06       96.30      6.11 o 
  -8   2   1       30.41       34.07      1.69 o 
  -7   2   1      181.70      177.79      2.24 o 
  -6   2   1      202.52      200.79      2.10 o 
  -5   2   1        1.23        1.28      0.29 o 
  -4   2   1      259.09      244.38      2.46 o 
  -3   2   1      427.58      430.10      3.25 o 
  -2   2   1     1938.51     1908.92     13.48 o 
  -1   2   1      849.13      881.07      5.63 o 
   0   2   1     1079.67     1044.56      6.27 o 
   1   2   1       24.54       34.83      0.57 o 
   2   2   1       73.89       63.51      0.98 o 
   3   2   1       16.44       14.13      0.49 o 
   4   2   1      247.26      244.09      2.71 o 
   5   2   1       14.60       12.78      1.00 o 
   6   2   1       33.38       29.42      1.47 o 
   7   2   1        9.92        9.45      1.29 o 
 -10   3   1       15.25       17.78      1.89 o 
  -9   3   1       36.48       40.39      2.30 o 
  -8   3   1       20.02       18.68      2.04 o 
  -7   3   1        0.71        0.09      0.36 o 
  -6   3   1       62.11       67.38      1.40 o 
  -5   3   1       38.94       34.58      1.04 o 
  -4   3   1       35.82       31.15      0.70 o 
  -3   3   1      350.34      371.65      3.18 o 
  -2   3   1       94.71       95.49      2.25 o 
  -1   3   1       87.35       87.84      0.92 o 
   0   3   1       12.81       21.68      0.52 o 
   1   3   1       84.44       93.00      1.16 o 
   2   3   1      216.96      211.24      2.27 o 
   3   3   1        5.64        5.47      0.38 o 
   4   3   1        5.11        4.33      0.49 o 
   5   3   1       43.78       46.10      2.09 o 
   6   3   1        5.44        6.07      1.26 o 
 -10   4   1        0.07        0.42      0.88 o 
  -9   4   1        0.01       -0.11      0.74 o 
  -8   4   1       25.22       25.25      1.05 o 
  -7   4   1      208.39      207.41      3.51 o 
  -6   4   1       84.74       78.60      1.59 o 
  -5   4   1      509.24      522.52      5.41 o 
  -4   4   1     1006.53     1067.17      9.73 o 
  -3   4   1      199.27      235.67      2.75 o 
  -2   4   1      239.18      223.56      2.37 o 
  -1   4   1        1.12       -0.04      0.21 o 
   0   4   1      259.17      266.91      2.69 o 
   1   4   1      725.94      759.16      6.41 o 
   2   4   1       37.64       39.28      0.90 o 
   3   4   1       84.37       87.98      2.70 o 
   4   4   1      272.33      277.35      4.53 o 
   5   4   1        7.89       10.98      1.31 o 
   6   4   1        3.50        2.77      0.97 o 
 -10   5   1        0.07        0.24      1.14 o 
  -9   5   1       82.33       92.55      2.76 o 
  -8   5   1       32.98       32.63      1.47 o 
  -7   5   1       54.64       49.81      1.95 o 
  -6   5   1      550.44      562.85      5.99 o 
  -5   5   1       75.90       73.87      1.75 o 
  -4   5   1       16.95       11.57      0.83 o 
  -3   5   1        2.04        2.10      0.38 o 
  -2   5   1       86.37       94.39      1.59 o 
  -1   5   1      168.49      171.55      2.06 o 
   0   5   1      198.98      215.74      2.44 o 
   1   5   1       72.70       67.62      1.42 o 
   2   5   1      197.25      200.49      3.11 o 
   3   5   1       64.87       62.19      1.91 o 
   4   5   1        2.18        2.64      0.71 o 
   5   5   1        0.06       -0.20      0.68 o 
 -10   6   1       21.64       25.50      3.18 o 
  -9   6   1        0.49        1.55      0.88 o 
  -8   6   1       56.91       55.54      2.53 o 
  -7   6   1        5.06        5.46      1.31 o 
  -6   6   1      163.08      142.91      7.28 o 
  -5   6   1       47.78       48.22      1.80 o 
  -4   6   1        9.39        8.85      0.74 o 
  -3   6   1       17.73       17.97      0.96 o 
  -2   6   1        0.00       -0.28      0.28 o 
  -1   6   1        1.90        1.19      0.35 o 
   0   6   1        0.05        0.66      0.36 o 
   1   6   1        0.27        0.58      0.49 o 
   2   6   1        0.02        0.17      0.55 o 
   3   6   1       38.51       42.39      1.71 o 
   4   6   1        0.22        0.67      0.78 o 
 -10   7   1        7.89        6.76      2.04 o 
  -9   7   1        0.05       -0.81      0.81 o 
  -8   7   1        0.06       -0.37      0.68 o 
  -7   7   1       19.22       14.26      4.93 o 
  -6   7   1       35.92       33.36      1.93 o 
  -5   7   1       14.23       14.80      1.27 o 
  -4   7   1       58.48       52.83      1.61 o 
  -3   7   1       39.51       38.85      1.88 o 
  -2   7   1       14.51       13.51      1.07 o 
  -1   7   1      200.94      207.53      2.89 o 
   0   7   1       13.80       13.54      0.94 o 
   1   7   1       23.61       25.65      1.26 o 
   2   7   1        1.25        1.88      0.72 o 
   3   7   1        3.69        2.77      1.43 o 
 -10   8   1        0.14       -1.18      1.18 o 
  -9   8   1        3.49        3.30      1.15 o 
  -8   8   1       46.80       52.33      2.71 o 
  -7   8   1        3.52        3.10      0.94 o 
  -6   8   1       33.91       34.44      3.95 o 
  -5   8   1       61.00       61.94      2.10 o 
  -4   8   1       36.00       39.34      1.71 o 
  -3   8   1      196.73      202.82      3.27 o 
  -2   8   1        0.62        0.43      0.45 o 
  -1   8   1       27.21       28.55      1.36 o 
   0   8   1       14.91       16.21      1.18 o 
   1   8   1        6.66        6.93      1.21 o 
   2   8   1        5.42        5.72      1.18 o 
  -9   9   1       66.88       70.03      3.34 o 
  -8   9   1       40.17       38.00      2.71 o 
  -7   9   1       39.67       41.43      2.39 o 
  -6   9   1        0.01        0.39      0.74 o 
  -5   9   1       64.69       64.86      3.18 o 
  -4   9   1       44.09       44.00      1.52 o 
  -3   9   1       57.04       58.70      2.05 o 
  -2   9   1       29.14       30.02      1.64 o 
  -1   9   1       12.22       12.78      1.25 o 
   0   9   1        0.38        0.49      1.06 o 
  -9  10   1        1.84        1.78      1.12 o 
  -8  10   1        2.09        1.77      1.06 o 
  -7  10   1        6.04        6.05      1.33 o 
  -6  10   1        5.07        2.79      1.14 o 
  -5  10   1        6.34        8.77      2.40 o 
  -4  10   1        5.62        6.84      1.87 o 
  -3  10   1        0.15       -0.78      0.78 o 
  -2  10   1       22.33       18.35      2.77 o 
  -1  10   1        4.36        2.39      1.12 o 
  -7  11   1       16.06       17.44      2.93 o 
  -6  11   1        1.93       -0.41      1.39 o 
  -5  11   1        5.74        3.99      1.79 o 
  -4  11   1        0.19       -0.57      1.30 o 
   2 -11   2        0.60        0.84      0.96 o 
   3 -11   2        8.71        7.38      1.41 o 
   4 -11   2       23.33       25.42      2.21 o 
   5 -11   2       24.57       24.36      3.10 o 
   6 -11   2        7.54        5.13      1.87 o 
   7 -11   2        6.53        6.44      2.12 o 
   0 -10   2       13.04       13.61      1.44 o 
   1 -10   2        6.53        6.58      1.30 o 
   2 -10   2        8.01        9.55      1.35 o 
   3 -10   2       14.01       11.05      1.44 o 
   4 -10   2        7.94        7.00      1.31 o 
   5 -10   2        7.15        6.48      1.21 o 
   6 -10   2        2.11        1.08      1.02 o 
   7 -10   2       18.47       21.08      2.13 o 
   8 -10   2        0.37       -0.08      0.92 o 
  -2  -9   2        0.03       -0.13      0.60 o 
  -1  -9   2        7.04        8.02      0.89 o 
   0  -9   2        0.09       -0.14      0.55 o 
   1  -9   2        2.96        3.49      0.75 o 
   2  -9   2       39.39       39.28      3.96 o 
   3  -9   2        7.21        9.16      0.99 o 
   4  -9   2        0.87        0.02      0.72 o 
   5  -9   2        0.00       -0.31      0.59 o 
   6  -9   2       47.25       42.42      2.73 o 
   7  -9   2        4.81        5.92      1.24 o 
   8  -9   2        0.02        0.47      0.95 o 
   9  -9   2       17.79       19.48      3.30 o 
  -3  -8   2        6.40        6.52      0.80 o 
  -2  -8   2        0.04        0.24      0.44 o 
  -1  -8   2       15.13       14.16      0.91 o 
   0  -8   2       79.59       84.28      2.12 o 
   1  -8   2       67.73       69.35      2.68 o 
   2  -8   2       92.39       88.61      1.95 o 
   3  -8   2        0.47        0.22      0.47 o 
   4  -8   2       38.73       37.85      1.62 o 
   5  -8   2      239.57      241.96      4.54 o 
   6  -8   2       11.63       11.99      1.46 o 
   7  -8   2       34.41       39.67      2.33 o 
   8  -8   2      107.27      113.66      4.06 o 
   9  -8   2       42.92       44.76      3.26 o 
  -4  -7   2       30.21       32.74      1.64 o 
  -3  -7   2        0.62       -0.21      0.42 o 
  -2  -7   2       10.12       11.30      0.73 o 
  -1  -7   2       89.24       92.69      1.82 o 
   0  -7   2        6.24        7.02      0.55 o 
   1  -7   2       96.99      101.50      1.68 o 
   2  -7   2        0.59        0.77      0.36 o 
   3  -7   2      114.19      114.94      2.22 o 
   4  -7   2       77.16       76.20      1.85 o 
   5  -7   2        2.37        2.95      0.70 o 
   6  -7   2       33.56       34.33      2.15 o 
   7  -7   2      115.73      124.48      3.95 o 
   8  -7   2       22.96       25.54      2.22 o 
   9  -7   2        5.95        7.17      1.67 o 
  -5  -6   2       40.03       39.71      2.57 o 
  -4  -6   2       21.54       21.12      0.91 o 
  -3  -6   2        4.47        4.77      0.51 o 
  -2  -6   2       18.70       15.85      0.73 o 
  -1  -6   2        0.03        0.84      0.30 o 
   0  -6   2        5.58        5.29      0.52 o 
   1  -6   2        7.13        7.61      0.49 o 
   2  -6   2       18.65       17.29      0.84 o 
   3  -6   2        1.51        2.26      0.46 o 
   4  -6   2       65.68       67.78      1.81 o 
   5  -6   2        0.71        0.22      0.39 o 
   6  -6   2       38.61       36.47      2.02 o 
   7  -6   2       49.47       46.36      2.36 o 
   8  -6   2        0.01        0.47      0.76 o 
   9  -6   2        7.76        7.17      1.41 o 
  -6  -5   2        0.43        0.53      0.63 o 
  -5  -5   2        2.24        3.23      0.53 o 
  -4  -5   2       35.78       34.22      1.60 o 
  -3  -5   2       16.49       13.55      0.53 o 
  -2  -5   2       30.86       32.70      0.70 o 
  -1  -5   2       93.57       88.66      1.34 o 
   0  -5   2       16.63       15.77      0.60 o 
   1  -5   2       14.60       13.18      0.57 o 
   2  -5   2      137.33      131.63      1.85 o 
   3  -5   2      129.86      127.22      2.01 o 
   4  -5   2      407.50      417.70      4.59 o 
   5  -5   2      216.53      203.19      2.88 o 
   6  -5   2      263.43      252.02      4.52 o 
   7  -5   2       27.72       29.06      1.69 o 
   8  -5   2      113.79      106.47      3.66 o 
   9  -5   2       38.04       40.74      3.42 o 
  -7  -4   2        7.92        6.94      0.98 o 
  -6  -4   2        8.51        8.08      0.69 o 
  -5  -4   2       31.81       31.75      0.94 o 
  -4  -4   2        0.36       -0.06      0.21 o 
  -3  -4   2       90.50       89.55      1.54 o 
  -2  -4   2      225.33      220.00      3.31 o 
  -1  -4   2       18.62       15.17      0.46 o 
   0  -4   2      272.75      270.01      2.66 o 
   1  -4   2       11.79       15.27      0.49 o 
   2  -4   2       85.79       80.92      1.19 o 
   3  -4   2      136.56      134.40      1.91 o 
   4  -4   2      186.35      187.79      2.55 o 
   5  -4   2      142.60      141.86      2.26 o 
   6  -4   2       80.80       83.27      2.32 o 
   7  -4   2        2.53        5.19      0.81 o 
   8  -4   2        2.43        1.38      0.89 o 
   9  -4   2       13.50       17.19      2.69 o 
  -7  -3   2        0.05        0.16      0.41 o 
  -6  -3   2        0.40        0.01      0.38 o 
  -5  -3   2       75.10       74.55      1.36 o 
  -4  -3   2      241.14      248.53      2.50 o 
  -3  -3   2      100.64      106.03      1.59 o 
  -2  -3   2       67.00       61.03      1.29 o 
  -1  -3   2      252.68      288.24      3.39 o 
   0  -3   2      446.74      475.14      3.57 o 
   1  -3   2      517.66      591.78      3.58 o 
   2  -3   2      235.79      243.24      1.97 o 
   3  -3   2      829.39      851.28      8.85 o 
   4  -3   2      134.89      149.41      1.86 o 
   5  -3   2        3.80        2.90      0.35 o 
   6  -3   2       83.99       70.84      1.83 o 
   7  -3   2       23.64       22.20      1.78 o 
   8  -3   2        0.20        0.80      0.83 o 
   9  -3   2       23.84       22.65      3.01 o 
  -8  -2   2        3.63        1.57      0.62 o 
  -7  -2   2       15.08       15.31      1.00 o 
  -6  -2   2        9.90       10.29      0.75 o 
  -5  -2   2        4.82        8.53      0.46 o 
  -4  -2   2       67.44       74.30      0.90 o 
  -3  -2   2       15.56       14.55      0.38 o 
  -2  -2   2      492.41      551.27      6.20 o 
  -1  -2   2     2829.71     2872.14     25.41 o 
   0  -2   2     8003.76     7969.93     44.11 o 
   1  -2   2      411.26      400.79      2.63 o 
   2  -2   2        0.24        0.24      0.15 o 
   3  -2   2      249.26      260.35      2.27 o 
   4  -2   2       18.06       17.86      0.61 o 
   5  -2   2      107.60      101.02      1.52 o 
   6  -2   2        1.22        2.26      0.53 o 
   7  -2   2        8.46        9.75      1.05 o 
   8  -2   2      111.01      121.97      7.50 o 
  -9  -1   2        0.92        0.24      0.63 o 
  -8  -1   2        3.97        3.19      0.69 o 
  -7  -1   2       27.23       27.61      1.19 o 
  -6  -1   2      113.57      104.60      2.07 o 
  -5  -1   2        9.67        7.56      0.52 o 
  -4  -1   2      478.92      484.58      3.66 o 
  -3  -1   2      214.60      235.08      2.24 o 
  -2  -1   2      749.19      715.76      6.52 o 
  -1  -1   2      413.41      436.59      3.14 o 
   0  -1   2     1080.42     1066.02      5.98 o 
   1  -1   2     1909.10     1837.79      9.80 o 
   2  -1   2       63.77       50.51      0.60 o 
   3  -1   2       23.04       16.18      0.47 o 
   4  -1   2        9.84        7.12      0.49 o 
   5  -1   2       10.08       10.07      0.65 o 
   6  -1   2       35.50       37.40      1.22 o 
   7  -1   2       54.98       50.81      2.65 o 
   8  -1   2       31.93       30.64      3.63 o 
  -9   0   2       31.28       31.75      1.95 o 
  -8   0   2       34.48       38.58      1.55 o 
  -7   0   2      123.08      117.52      2.48 o 
  -6   0   2      416.38      408.21      3.42 o 
  -5   0   2      255.28      244.93      2.40 o 
  -4   0   2      448.33      468.76      3.40 o 
  -3   0   2      462.78      437.00      3.06 o 
  -2   0   2      116.98      105.24      0.77 o 
  -1   0   2     2869.28     2786.08     16.53 o 
   0   0   2      817.31      824.74      5.21 o 
   1   0   2      253.37      235.87      1.62 o 
   2   0   2        5.06        3.56      0.26 o 
   3   0   2       10.63       11.87      0.42 o 
   4   0   2      133.32      132.33      1.61 o 
   5   0   2       31.89       29.92      1.15 o 
   6   0   2       71.71       72.05      2.24 o 
   7   0   2       15.95       19.24      1.75 o 
   8   0   2        3.82        4.33      1.17 o 
  -9   1   2        9.64        7.95      2.48 o 
  -8   1   2        7.72        9.03      0.97 o 
  -7   1   2      234.59      223.27      2.43 o 
  -6   1   2       27.18       24.66      0.63 o 
  -5   1   2       16.54       15.75      0.51 o 
  -4   1   2       15.40       12.10      0.41 o 
  -3   1   2       50.65       59.80      0.71 o 
  -2   1   2      327.33      305.08      2.03 o 
  -1   1   2        2.11        6.62      0.30 o 
   0   1   2      434.09      478.68      3.27 o 
   1   1   2       14.63       18.34      0.69 o 
   2   1   2      364.82      391.27      3.26 o 
   3   1   2        1.04        1.23      0.21 o 
   4   1   2        4.02        5.20      0.47 o 
   5   1   2       21.96       20.95      1.05 o 
   6   1   2       31.48       28.85      2.69 o 
   7   1   2        0.67        1.52      0.88 o 
 -10   2   2       12.27       15.46      1.73 o 
  -9   2   2        4.13        2.39      0.92 o 
  -8   2   2        2.19        2.82      0.70 o 
  -7   2   2      148.22      152.34      1.96 o 
  -6   2   2       12.81       15.77      0.59 o 
  -5   2   2      104.63       94.92      1.22 o 
  -4   2   2     1822.92     1908.56     13.60 o 
  -3   2   2      559.60      530.87      3.65 o 
  -2   2   2      275.84      281.66      2.46 o 
  -1   2   2       32.26       27.86      0.48 o 
   0   2   2      184.25      215.79      1.88 o 
   1   2   2      421.79      462.72      4.13 o 
   2   2   2      240.78      232.23      2.52 o 
   3   2   2        0.35        0.55      0.24 o 
   4   2   2      877.63      858.23      9.23 o 
   5   2   2       67.97       64.92      2.04 o 
   6   2   2        9.54        8.10      1.21 o 
   7   2   2       17.86       21.17      1.96 o 
 -10   3   2       19.55       18.67      2.93 o 
  -9   3   2      141.01      145.33      4.17 o 
  -8   3   2      176.26      180.73      2.46 o 
  -7   3   2       39.43       37.82      0.97 o 
  -6   3   2      204.78      207.76      2.85 o 
  -5   3   2      727.95      747.65      6.36 o 
  -4   3   2      108.43       93.96      1.37 o 
  -3   3   2       60.16       47.45      0.92 o 
  -2   3   2     1356.82     1428.27      9.65 o 
  -1   3   2      249.25      260.20      2.38 o 
   0   3   2     1664.78     1812.12     14.06 o 
   1   3   2        2.59        1.08      0.32 o 
   2   3   2      201.19      194.53      2.45 o 
   3   3   2      438.43      420.31      4.05 o 
   4   3   2       47.96       44.35      2.26 o 
   5   3   2        1.38        1.06      0.66 o 
   6   3   2        0.03       -0.18      0.77 o 
 -10   4   2       40.83       49.59      7.54 o 
  -9   4   2       11.99       12.93      1.55 o 
  -8   4   2        3.38        2.98      0.49 o 
  -7   4   2       35.74       36.95      1.14 o 
  -6   4   2      225.44      197.48      2.63 o 
  -5   4   2       44.37       48.58      1.19 o 
  -4   4   2      130.79      114.15      1.80 o 
  -3   4   2      577.73      638.21      6.21 o 
  -2   4   2      226.70      226.74      2.23 o 
  -1   4   2        0.02        0.04      0.25 o 
   0   4   2       40.95       43.36      0.96 o 
   1   4   2       13.14       17.57      0.82 o 
   2   4   2        1.17        0.32      0.41 o 
   3   4   2       14.35       15.42      1.16 o 
   4   4   2        4.79        6.36      1.06 o 
   5   4   2        0.15       -0.77      0.77 o 
 -10   5   2        8.00        7.98      1.87 o 
  -9   5   2        6.68        6.81      0.79 o 
  -8   5   2       14.47       15.41      1.09 o 
  -7   5   2        0.49        0.62      0.45 o 
  -6   5   2        2.06        3.32      0.59 o 
  -5   5   2        7.35        9.08      0.73 o 
  -4   5   2      102.48      112.70      1.90 o 
  -3   5   2       34.84       28.64      0.75 o 
  -2   5   2      109.88      105.20      1.78 o 
  -1   5   2      480.25      488.25      5.04 o 
   0   5   2      291.66      284.17      3.12 o 
   1   5   2      103.39      101.43      1.81 o 
   2   5   2       76.19       76.72      4.60 o 
   3   5   2        8.07        7.52      0.97 o 
   4   5   2        0.06        0.14      0.74 o 
 -10   6   2        0.26        0.57      1.06 o 
  -9   6   2        0.63        0.20      0.75 o 
  -8   6   2       96.21      101.12      3.40 o 
  -7   6   2        0.23        0.84      0.58 o 
  -6   6   2      173.21      160.51      2.91 o 
  -5   6   2      244.11      238.52      5.97 o 
  -4   6   2       76.36       70.72      1.56 o 
  -3   6   2       78.13       79.55      1.50 o 
  -2   6   2      148.24      142.01      2.18 o 
  -1   6   2      132.98      131.18      2.12 o 
   0   6   2       69.54       68.55      1.56 o 
   1   6   2       22.41       22.37      1.39 o 
   2   6   2        9.97        9.36      1.10 o 
   3   6   2        4.78        7.67      1.27 o 
 -10   7   2       15.62       15.72      2.69 o 
  -9   7   2       55.09       59.71      2.85 o 
  -8   7   2       97.59       99.55      3.54 o 
  -7   7   2       65.18       57.33      2.56 o 
  -6   7   2       38.83       42.33      2.19 o 
  -5   7   2        6.34        6.94      0.89 o 
  -4   7   2       29.02       28.31      1.13 o 
  -3   7   2       50.14       48.80      1.29 o 
  -2   7   2        0.16        0.21      0.41 o 
  -1   7   2       30.04       30.57      1.48 o 
   0   7   2        3.59        4.09      0.80 o 
   1   7   2        0.63       -0.66      0.66 o 
   2   7   2        4.77        5.05      1.87 o 
 -10   8   2       62.81       60.26      3.18 o 
  -9   8   2        0.03       -0.85      1.06 o 
  -8   8   2        4.22        4.03      1.09 o 
  -7   8   2        8.15        5.73      1.18 o 
  -6   8   2        1.48        0.63      0.77 o 
  -5   8   2        0.90        0.85      0.62 o 
  -4   8   2      102.29      100.16      2.15 o 
  -3   8   2       60.28       61.03      1.71 o 
  -2   8   2       83.99       84.68      2.44 o 
  -1   8   2       20.30       17.40      1.39 o 
   0   8   2       13.05       14.84      1.58 o 
   1   8   2        0.09       -0.51      0.78 o 
  -9   9   2       11.34       11.04      1.67 o 
  -8   9   2        3.25        4.40      1.18 o 
  -7   9   2        6.13        2.57      1.03 o 
  -6   9   2        0.37        0.31      0.78 o 
  -5   9   2       66.01       71.92      2.99 o 
  -4   9   2        8.72        8.20      1.53 o 
  -3   9   2        0.34        0.08      0.82 o 
  -2   9   2       24.90       26.76      2.16 o 
  -1   9   2       10.95       12.97      1.64 o 
   0   9   2        0.65       -0.32      0.86 o 
  -8  10   2        9.67        9.76      1.61 o 
  -7  10   2        6.36        5.99      1.33 o 
  -6  10   2        6.56        7.60      1.35 o 
  -5  10   2        8.69       10.92      2.20 o 
  -4  10   2       15.43       14.01      2.36 o 
  -3  10   2        8.14        9.21      2.12 o 
  -2  10   2        1.14        0.98      1.30 o 
   1 -11   3        0.92        1.57      0.96 o 
   2 -11   3        0.06       -0.53      0.80 o 
   3 -11   3        1.28        1.55      1.02 o 
   4 -11   3        4.35        3.13      1.87 o 
   5 -11   3        0.08        3.34      1.63 o 
   6 -11   3        4.87        4.56      1.87 o 
   7 -11   3        0.60       -0.08      1.30 o 
  -1 -10   3        1.39        2.93      0.77 o 
   0 -10   3        4.53        4.23      0.83 o 
   1 -10   3       10.83        9.34      1.04 o 
   2 -10   3       21.28       15.69      1.60 o 
   3 -10   3        0.25       -0.30      0.78 o 
   4 -10   3        8.42        8.52      1.44 o 
   5 -10   3       64.92       65.40      2.85 o 
   6 -10   3        1.34        0.49      0.86 o 
   7 -10   3        1.55        1.69      1.10 o 
   8 -10   3        3.61        2.34      1.14 o 
  -2  -9   3        1.00        1.17      0.58 o 
  -1  -9   3       31.33       35.52      2.02 o 
   0  -9   3        2.04        2.81      0.66 o 
   1  -9   3       10.20        9.84      0.99 o 
   2  -9   3        0.30        0.59      0.62 o 
   3  -9   3       33.35       31.28      1.55 o 
   4  -9   3       75.40       76.40      2.40 o 
   5  -9   3       17.66       17.56      1.44 o 
   6  -9   3       18.71       18.85      1.84 o 
   7  -9   3       85.75       92.54      7.66 o 
   8  -9   3       16.54       17.18      3.06 o 
  -3  -8   3        2.73        3.59      1.06 o 
  -2  -8   3       15.41       19.44      1.51 o 
  -1  -8   3        3.76        2.90      0.51 o 
   0  -8   3        0.77        0.96      0.54 o 
   1  -8   3        4.25        4.27      0.73 o 
   2  -8   3        4.77        4.57      0.66 o 
   3  -8   3       68.40       67.80      2.34 o 
   4  -8   3        6.65        8.18      0.95 o 
   5  -8   3        0.00       -0.61      0.61 o 
   6  -8   3       34.18       35.29      2.24 o 
   7  -8   3       14.07       12.01      1.58 o 
   8  -8   3        0.08       -0.53      0.83 o 
   9  -8   3        0.53        1.18      1.08 o 
  -4  -7   3        2.55        1.72      0.63 o 
  -3  -7   3        0.20       -0.17      0.36 o 
  -2  -7   3        0.22        0.75      0.41 o 
  -1  -7   3       33.07       32.57      1.13 o 
   0  -7   3       61.98       65.07      1.30 o 
   1  -7   3       29.41       31.39      1.63 o 
   2  -7   3       17.74       19.98      0.87 o 
   3  -7   3       62.47       64.49      1.68 o 
   4  -7   3        9.51        9.27      0.83 o 
   5  -7   3       79.99       82.29      2.41 o 
   6  -7   3      128.06      133.87     16.29 o 
   7  -7   3       31.06       32.37      4.32 o 
   8  -7   3       72.42       73.12      3.25 o 
   9  -7   3       37.45       41.49      3.22 o 
  -5  -6   3       27.10       28.29      3.01 o 
  -4  -6   3        0.67        1.06      0.46 o 
  -3  -6   3        0.48        0.73      0.30 o 
  -2  -6   3       46.18       47.18      0.91 o 
  -1  -6   3      130.40      126.46      2.30 o 
   0  -6   3       66.73       71.60      1.18 o 
   1  -6   3       75.73       74.67      1.32 o 
   2  -6   3      115.32      110.53      1.78 o 
   3  -6   3      159.35      164.52      2.70 o 
   4  -6   3      103.01      101.80      2.45 o 
   5  -6   3      173.29      166.72      3.36 o 
   6  -6   3      139.62      144.80      4.15 o 
   7  -6   3       41.76       48.04      2.51 o 
   8  -6   3       53.78       52.64      2.74 o 
   9  -6   3        8.79       12.55      2.44 o 
  -6  -5   3        1.51        2.00      0.57 o 
  -5  -5   3       14.29       15.34      0.83 o 
  -4  -5   3        0.58        0.41      1.06 o 
  -3  -5   3        4.79        4.60      0.90 o 
  -2  -5   3        6.89        8.81      0.39 o 
  -1  -5   3       32.65       37.29      0.81 o 
   0  -5   3      118.33      126.42      1.83 o 
   1  -5   3       82.43       75.98      1.27 o 
   2  -5   3       24.65       30.41      0.86 o 
   3  -5   3       58.15       62.73      1.34 o 
   4  -5   3       32.68       36.69      1.12 o 
   5  -5   3        0.01       -0.15      0.33 o 
   6  -5   3       20.20       20.15      1.42 o 
   7  -5   3        7.88        6.29      1.26 o 
   8  -5   3        3.01        3.31      1.47 o 
   9  -5   3        0.53        1.63      1.39 o 
  -7  -4   3        0.57        0.65      0.50 o 
  -6  -4   3       11.78       11.45      0.89 o 
  -5  -4   3        0.00       -0.02      0.30 o 
  -4  -4   3        7.59        5.38      1.39 o 
  -3  -4   3       49.80       45.30      2.69 o 
  -2  -4   3        0.00        0.00      0.33 o 
  -1  -4   3     1056.46     1114.71      9.40 o 
   0  -4   3     1074.23     1172.55      8.42 o 
   1  -4   3      160.03      168.84      1.88 o 
   2  -4   3       18.93       19.27      0.82 o 
   3  -4   3      736.86      747.02      6.83 o 
   4  -4   3      601.41      618.44      6.32 o 
   5  -4   3      175.93      166.80      2.61 o 
   6  -4   3      118.94      112.97      2.84 o 
   7  -4   3        2.34        0.83      0.78 o 
   8  -4   3       62.24       64.35      2.94 o 
   9  -4   3       49.88       43.42      3.67 o 
  -8  -3   3        0.11        0.67      0.65 o 
  -7  -3   3        4.31        3.31      0.53 o 
  -6  -3   3       19.13       17.62      0.91 o 
  -5  -3   3        1.86        1.71      0.24 o 
  -4  -3   3      274.59      287.64      7.82 o 
  -3  -3   3        0.30        0.00      0.37 o 
  -2  -3   3        1.75        2.93      0.45 o 
  -1  -3   3     1106.82     1126.11      7.88 o 
   0  -3   3      480.39      478.52      3.46 o 
   1  -3   3        0.78        0.35      0.18 o 
   2  -3   3      577.15      565.13      4.28 o 
   3  -3   3      413.36      426.62      3.51 o 
   4  -3   3       81.02       65.60      1.31 o 
   5  -3   3        2.33        2.41      0.44 o 
   6  -3   3        1.21        0.99      0.59 o 
   7  -3   3       68.57       72.55      2.39 o 
   8  -3   3       30.54       23.38      3.01 o 
  -8  -2   3        0.29        1.48      0.71 o 
  -7  -2   3       27.58       26.42      1.06 o 
  -6  -2   3       28.34       28.80      0.91 o 
  -5  -2   3      258.76      254.69      3.95 o 
  -4  -2   3      355.83      359.40      3.79 o 
  -3  -2   3      303.01      295.57      3.82 o 
  -2  -2   3       75.92       71.12      1.14 o 
  -1  -2   3       32.37       30.45      0.52 o 
   0  -2   3      321.55      385.17      2.70 o 
   1  -2   3       14.09       19.47      0.45 o 
   2  -2   3       63.41       74.11      0.96 o 
   3  -2   3        5.23        4.66      0.32 o 
   4  -2   3       30.96       29.97      0.78 o 
   5  -2   3       29.54       28.97      0.81 o 
   6  -2   3       12.84       11.21      1.09 o 
   7  -2   3        0.39        1.03      0.80 o 
   8  -2   3        3.24        1.30      1.30 o 
  -9  -1   3       12.59       12.64      1.46 o 
  -8  -1   3        1.99        1.84      0.66 o 
  -7  -1   3       98.15       93.12      2.04 o 
  -6  -1   3       54.98       51.42      0.99 o 
  -5  -1   3       95.00       97.66      1.23 o 
  -4  -1   3       61.29       57.93      0.81 o 
  -3  -1   3        2.84        2.96      0.20 o 
  -2  -1   3      367.31      383.88      2.92 o 
  -1  -1   3       29.39       30.18      0.45 o 
   0  -1   3      156.79      165.15      1.27 o 
   1  -1   3      122.15      130.30      1.18 o 
   2  -1   3      211.54      231.32      1.85 o 
   3  -1   3      124.61      120.10      1.41 o 
   4  -1   3       56.74       53.08      1.33 o 
   5  -1   3       12.05       13.13      0.96 o 
   6  -1   3       62.50       62.42      2.07 o 
   7  -1   3       19.70       19.15      1.87 o 
   8  -1   3       29.79       29.33      3.34 o 
  -9   0   3        8.61        7.18      0.91 o 
  -8   0   3        0.58        0.34      0.52 o 
  -7   0   3       82.03       82.09      1.54 o 
  -6   0   3      113.91      108.97      1.42 o 
  -5   0   3        0.09        0.30      0.19 o 
  -4   0   3       78.55       72.66      0.91 o 
  -3   0   3       17.19       12.45      0.33 o 
  -2   0   3      153.50      138.80      1.18 o 
  -1   0   3       16.42       16.14      0.37 o 
   0   0   3       32.14       21.24      0.71 o 
   1   0   3       37.91       46.89      0.71 o 
   2   0   3       81.70       68.72      1.03 o 
   3   0   3       29.18       30.45      0.82 o 
   4   0   3      304.57      300.67      3.10 o 
   5   0   3       78.98       76.90      1.92 o 
   6   0   3       53.52       47.30      3.54 o 
   7   0   3       49.82       48.44      4.93 o 
 -10   1   3       13.26       16.13      1.69 o 
  -9   1   3      105.79      102.72      2.71 o 
  -8   1   3      208.03      213.19      3.82 o 
  -7   1   3       80.80       78.64      1.42 o 
  -6   1   3       40.07       37.72      0.78 o 
  -5   1   3       90.30       94.97      1.29 o 
  -4   1   3      214.75      218.23      2.02 o 
  -3   1   3      144.05      159.61      1.37 o 
  -2   1   3     1227.75     1255.53      8.01 o 
  -1   1   3      386.95      364.10      2.84 o 
   0   1   3     2151.94     2254.06     18.76 o 
   1   1   3      286.09      264.64      2.33 o 
   2   1   3       28.04       29.80      0.71 o 
   3   1   3      178.95      171.94      2.10 o 
   4   1   3      138.54      132.82      2.18 o 
   5   1   3        1.06        0.53      0.73 o 
   6   1   3        6.27        7.50      1.21 o 
   7   1   3       16.42       15.42      1.81 o 
 -10   2   3       26.71       27.70      3.01 o 
  -9   2   3       53.06       56.58      2.47 o 
  -8   2   3       12.55       13.20      0.89 o 
  -7   2   3       32.18       33.50      0.90 o 
  -6   2   3      637.18      631.14      5.10 o 
  -5   2   3       15.71       20.22      0.57 o 
  -4   2   3       77.36      109.60      1.34 o 
  -3   2   3     2244.42     2382.00     17.06 o 
  -2   2   3      506.10      535.29      3.96 o 
  -1   2   3     1171.48     1258.19      9.24 o 
   0   2   3       71.95       82.64      1.17 o 
   1   2   3       78.83       86.84      1.16 o 
   2   2   3       54.81       53.88      1.15 o 
   3   2   3        1.04        0.57      0.34 o 
   4   2   3       92.82       89.38      2.08 o 
   5   2   3        0.28       -0.07      0.68 o 
   6   2   3        0.12       -0.08      0.76 o 
 -10   3   3        7.61        8.32      1.38 o 
  -9   3   3       20.40       22.87      1.87 o 
  -8   3   3        6.28        7.16      0.56 o 
  -7   3   3      149.32      136.28      1.91 o 
  -6   3   3      148.62      157.60      1.99 o 
  -5   3   3        0.08       -0.20      0.23 o 
  -4   3   3      131.04      118.51      1.86 o 
  -3   3   3        6.98        4.88      0.44 o 
  -2   3   3       43.75       38.35      0.98 o 
  -1   3   3      178.23      166.83      1.97 o 
   0   3   3       68.46       75.84      1.39 o 
   1   3   3       51.07       45.65      1.03 o 
   2   3   3      239.58      231.60      2.70 o 
   3   3   3      129.50      134.88      2.33 o 
   4   3   3        3.90        2.28      0.86 o 
   5   3   3       28.43       30.69      3.46 o 
 -10   4   3       14.02       16.43      3.50 o 
  -9   4   3        0.03        0.56      0.53 o 
  -8   4   3      128.69      135.59      2.92 o 
  -7   4   3        2.60        2.96      0.48 o 
  -6   4   3      407.71      390.33      4.98 o 
  -5   4   3      918.24      931.17      7.81 o 
  -4   4   3      493.03      484.98      5.11 o 
  -3   4   3      384.85      371.51      4.12 o 
  -2   4   3      180.81      182.96      2.49 o 
  -1   4   3      269.95      272.34      3.72 o 
   0   4   3      151.37      142.98      2.15 o 
   1   4   3      155.83      166.57      2.26 o 
   2   4   3      158.63      158.00      2.40 o 
   3   4   3       11.14       10.70      1.33 o 
   4   4   3       40.69       44.69      3.14 o 
   5   4   3        0.88        1.05      0.90 o 
 -10   5   3       27.85       29.90      3.34 o 
  -9   5   3       26.55       26.43      1.38 o 
  -8   5   3       36.78       39.98      1.51 o 
  -7   5   3       96.96       90.50      2.66 o 
  -6   5   3      191.55      185.90      2.30 o 
  -5   5   3      197.21      182.76      3.02 o 
  -4   5   3       34.64       35.01      1.23 o 
  -3   5   3       25.59       29.44      1.01 o 
  -2   5   3       84.32       89.48      1.95 o 
  -1   5   3       18.34       17.77      1.21 o 
   0   5   3       37.17       40.76      1.38 o 
   1   5   3        0.20        0.60      0.52 o 
   2   5   3       25.37       23.59      2.97 o 
   3   5   3        0.16       -0.68      0.70 o 
   4   5   3        0.04        0.21      0.86 o 
 -10   6   3       26.04       28.13      2.07 o 
  -9   6   3        4.32        3.47      1.01 o 
  -8   6   3       20.42       22.82      5.91 o 
  -7   6   3        3.77        4.90      0.56 o 
  -6   6   3        2.10        1.59      0.43 o 
  -5   6   3        0.01       -0.36      0.36 o 
  -4   6   3        3.28        2.85      0.46 o 
  -3   6   3      442.60      438.77      4.96 o 
  -2   6   3        6.88        7.49      0.78 o 
  -1   6   3       83.56       89.54      2.18 o 
   0   6   3      120.38      121.87      2.89 o 
   1   6   3        1.49        0.76      0.94 o 
   2   6   3        8.50        7.93      1.31 o 
   3   6   3        0.18       -0.26      0.80 o 
 -10   7   3       29.26       31.53      3.58 o 
  -9   7   3       51.48       50.08      3.46 o 
  -8   7   3       31.11       26.52      3.63 o 
  -7   7   3       62.54       57.68      3.67 o 
  -6   7   3        4.86        2.47      0.89 o 
  -5   7   3      174.81      171.44      3.02 o 
  -4   7   3      223.01      225.57      3.32 o 
  -3   7   3       22.72       22.72      1.15 o 
  -2   7   3      155.02      152.61      3.39 o 
  -1   7   3      105.56      106.65      5.78 o 
   0   7   3       13.91       14.73      1.61 o 
   1   7   3        0.01        1.05      0.84 o 
   2   7   3        2.82        0.45      1.10 o 
 -10   8   3       52.11       55.44      5.01 o 
  -9   8   3        3.41        1.48      0.97 o 
  -8   8   3       42.39       43.50      7.17 o 
  -7   8   3        3.92        4.38      1.09 o 
  -6   8   3       47.97       47.56      2.42 o 
  -5   8   3        0.01        0.38      0.74 o 
  -4   8   3        2.65        3.76      0.83 o 
  -3   8   3        2.78        2.94      0.79 o 
  -2   8   3       50.49       51.01      2.62 o 
  -1   8   3        3.02        2.16      1.06 o 
   0   8   3        0.60       -0.46      1.02 o 
  -9   9   3        0.15       -0.18      0.89 o 
  -8   9   3        6.94        6.46      2.00 o 
  -7   9   3        4.35        3.08      2.04 o 
  -6   9   3        0.08        0.26      1.06 o 
  -5   9   3        2.66        1.43      0.92 o 
  -4   9   3        0.42        0.23      0.76 o 
  -3   9   3        0.22        1.22      1.22 o 
  -2   9   3        0.01        0.00      1.22 o 
  -1   9   3        7.94        7.90      2.04 o 
  -8  10   3        0.33        0.03      0.97 o 
  -7  10   3        2.92        3.05      1.12 o 
  -6  10   3        1.57        2.89      1.15 o 
  -5  10   3        2.17        2.36      1.55 o 
  -4  10   3        3.41        5.21      1.79 o 
  -3  10   3        2.47        3.34      1.63 o 
   1 -11   4        5.62        6.24      1.21 o 
   2 -11   4        0.88        0.56      1.14 o 
   3 -11   4        0.89        0.72      0.92 o 
   4 -11   4        8.43        5.20      1.35 o 
   5 -11   4        4.61        1.63      1.39 o 
   6 -11   4       15.58       11.32      2.36 o 
  -1 -10   4        2.29        2.56      0.73 o 
   0 -10   4        0.46        0.59      0.62 o 
   1 -10   4        0.06       -0.04      0.76 o 
   2 -10   4        4.44        3.51      2.40 o 
   3 -10   4       11.43        8.06      1.31 o 
   4 -10   4        0.02       -0.73      0.84 o 
   5 -10   4       26.11       25.26      3.01 o 
   6 -10   4       30.89       28.59      2.36 o 
   7 -10   4        1.85        2.08      1.30 o 
  -2  -9   4        0.03        0.07      0.60 o 
  -1  -9   4       17.82       17.21      1.14 o 
   0  -9   4        0.29        0.05      0.67 o 
   1  -9   4       21.47       23.25      1.41 o 
   2  -9   4        0.09       -0.44      0.56 o 
   3  -9   4       11.30       12.50      1.46 o 
   4  -9   4        3.83        1.65      1.08 o 
   5  -9   4        0.17       -0.54      0.77 o 
   6  -9   4        6.78        8.33      1.41 o 
   7  -9   4       14.56       14.83      1.84 o 
   8  -9   4       11.03       11.36      2.85 o 
  -4  -8   4        0.22        1.02      0.69 o 
  -3  -8   4        7.82        9.52      1.06 o 
  -2  -8   4        1.41        1.44      0.51 o 
  -1  -8   4       19.61       21.36      1.44 o 
   0  -8   4        8.24        7.29      0.84 o 
   1  -8   4        8.69        8.13      1.12 o 
   2  -8   4       45.92       49.27      1.49 o 
   3  -8   4       64.03       66.33      1.82 o 
   4  -8   4       38.98       38.35      1.69 o 
   5  -8   4       73.05       77.05      2.99 o 
   6  -8   4       26.24       26.80      2.19 o 
   7  -8   4        6.83        6.57      1.33 o 
   8  -8   4       28.38       24.32      3.63 o 
  -5  -7   4       14.30       15.69      1.91 o 
  -4  -7   4        0.32        0.77      0.46 o 
  -3  -7   4        0.16        1.02      0.46 o 
  -2  -7   4       23.42       24.10      0.87 o 
  -1  -7   4        1.57        1.26      0.44 o 
   0  -7   4       18.12       16.78      0.98 o 
   1  -7   4      113.84      105.24      2.60 o 
   2  -7   4       46.04       39.67      1.28 o 
   3  -7   4       89.28       92.21      2.26 o 
   4  -7   4        0.51        0.10      0.54 o 
   5  -7   4       11.72       14.13      1.25 o 
   6  -7   4        6.65        8.65      1.35 o 
   7  -7   4        1.23        1.23      1.87 o 
   8  -7   4        3.83        4.10      1.29 o 
  -6  -6   4        5.65        4.81      0.90 o 
  -3  -6   4        7.78        5.38      1.47 o 
  -2  -6   4        9.90        8.67      0.48 o 
  -1  -6   4       51.56       46.79      1.06 o 
   0  -6   4       99.80      103.06      1.77 o 
   1  -6   4       13.69       17.37      0.77 o 
   2  -6   4       28.27       31.42      1.10 o 
   3  -6   4       65.24       64.19      1.67 o 
   4  -6   4      143.48      148.99      2.47 o 
   5  -6   4      106.69      112.43      5.72 o 
   6  -6   4      100.56      100.69      5.42 o 
   7  -6   4        3.25        3.56      1.06 o 
   8  -6   4        5.48        3.14      1.17 o 
  -4  -5   4       50.20       48.48      3.26 o 
  -3  -5   4       17.08       17.76      2.12 o 
  -2  -5   4       25.49       21.92      0.58 o 
  -1  -5   4      416.64      422.83      4.10 o 
   0  -5   4      937.88      966.84      7.82 o 
   1  -5   4       18.09       14.28      1.06 o 
   2  -5   4       44.79       45.39      1.54 o 
   3  -5   4      786.50      816.66      7.99 o 
   4  -5   4       47.48       40.01      1.22 o 
   5  -5   4      140.04      134.29      3.12 o 
   6  -5   4       13.28       11.71      1.44 o 
   7  -5   4       43.56       41.85      2.85 o 
   8  -5   4       63.04       66.44      3.22 o 
  -7  -4   4        8.36        8.40      0.81 o 
  -6  -4   4        6.90        5.98      0.55 o 
  -5  -4   4       20.04       25.91      2.69 o 
  -4  -4   4      125.91      128.07      3.22 o 
  -3  -4   4       16.65       15.28      1.17 o 
  -2  -4   4      214.20      210.53      2.12 o 
  -1  -4   4      876.58      886.00      6.45 o 
   0  -4   4      724.44      753.96      5.94 o 
   1  -4   4       60.69       61.04      1.07 o 
   2  -4   4        0.61        1.26      0.38 o 
   3  -4   4        8.13       11.82      0.64 o 
   4  -4   4       38.98       38.36      1.45 o 
   5  -4   4        0.94        0.09      0.56 o 
   6  -4   4       58.87       59.75      3.34 o 
   7  -4   4       17.28       18.37      1.87 o 
   8  -4   4       11.82       12.87      2.44 o 
  -8  -3   4        4.13        5.05      0.86 o 
  -7  -3   4       16.86       17.70      1.50 o 
  -6  -3   4        2.78        2.63      0.32 o 
  -5  -3   4       23.37       25.20      1.45 o 
  -4  -3   4       61.32       59.94      2.02 o 
  -3  -3   4       23.67       26.03      0.69 o 
  -2  -3   4      210.38      190.89      1.86 o 
  -1  -3   4        2.61        4.53      0.27 o 
   0  -3   4      149.25      172.39      1.91 o 
   1  -3   4      731.91      786.77      5.72 o 
   2  -3   4       25.67       28.01      0.84 o 
   3  -3   4       32.96       33.02      0.85 o 
   4  -3   4       92.48       94.39      1.60 o 
   5  -3   4        5.81        5.91      0.84 o 
   6  -3   4       33.49       35.01      2.28 o 
   7  -3   4       24.57       26.34      4.16 o 
   8  -3   4       29.64       30.23      3.50 o 
  -8  -2   4        2.81        3.48      0.59 o 
  -7  -2   4        4.51        4.53      0.56 o 
  -6  -2   4      150.85      146.03      1.88 o 
  -5  -2   4       48.42       43.91      0.74 o 
  -4  -2   4      116.97      111.46      1.22 o 
  -3  -2   4       13.23        9.88      0.37 o 
  -2  -2   4       36.11       40.95      0.66 o 
  -1  -2   4       73.59       75.89      0.96 o 
   0  -2   4      167.86      159.87      1.67 o 
   1  -2   4      149.51      136.24      1.40 o 
   2  -2   4      234.39      228.59      2.36 o 
   3  -2   4       76.53       71.24      1.29 o 
   4  -2   4      351.63      349.37      3.66 o 
   5  -2   4        0.64        0.88      0.56 o 
   6  -2   4       94.71       90.72      2.67 o 
   7  -2   4       58.20       67.38      4.32 o 
  -9  -1   4       12.53       13.49      1.09 o 
  -8  -1   4       22.95       22.58      1.16 o 
  -7  -1   4      146.71      145.30      2.20 o 
  -6  -1   4       35.01       35.72      0.79 o 
  -5  -1   4       27.78       26.98      0.64 o 
  -4  -1   4       70.43       67.47      0.75 o 
  -3  -1   4        5.82        8.16      0.36 o 
  -2  -1   4       11.25       11.75      0.40 o 
  -1  -1   4        0.51        0.18      0.16 o 
   0  -1   4      415.10      426.29      3.16 o 
   1  -1   4       57.55       47.48      0.88 o 
   2  -1   4       96.14       92.67      1.32 o 
   3  -1   4        5.59        6.25      0.50 o 
   4  -1   4       79.33       76.15      2.57 o 
   5  -1   4        0.41        0.23      0.53 o 
   6  -1   4        1.03        0.38      0.81 o 
   7  -1   4       38.76       36.58      3.67 o 
  -9   0   4       13.69       14.34      1.42 o 
  -8   0   4       13.41       13.55      1.02 o 
  -7   0   4       10.82       12.00      0.79 o 
  -6   0   4      230.37      221.48      2.17 o 
  -5   0   4      230.95      229.72      2.36 o 
  -4   0   4       95.43      106.80      1.24 o 
  -3   0   4      126.94      131.57      1.52 o 
  -2   0   4        2.50        2.70      0.27 o 
  -1   0   4        6.02        9.04      0.49 o 
   0   0   4      369.07      411.34      3.81 o 
   1   0   4      118.77      128.75      1.48 o 
   2   0   4        0.66        1.25      0.30 o 
   3   0   4      226.44      227.36      2.88 o 
   4   0   4      389.06      380.48      4.65 o 
   5   0   4       33.10       32.08      1.70 o 
   6   0   4        4.04        2.30      0.95 o 
   7   0   4       15.71       13.12      2.44 o 
 -10   1   4        1.34        0.78      0.92 o 
  -9   1   4       20.01       22.01      1.44 o 
  -8   1   4       42.30       44.84      1.32 o 
  -7   1   4      262.44      256.92      3.60 o 
  -6   1   4        2.65        2.13      0.33 o 
  -5   1   4       46.57       53.77      0.90 o 
  -4   1   4        8.41       10.33      0.44 o 
  -3   1   4       21.05       32.00      0.69 o 
  -2   1   4      174.88      164.69      1.64 o 
  -1   1   4        5.39        9.86      0.55 o 
   0   1   4      305.42      345.88      3.39 o 
   1   1   4      183.78      191.76      2.13 o 
   2   1   4       36.56       35.65      1.00 o 
   3   1   4      294.10      294.76      3.25 o 
   4   1   4       76.81       74.01      2.25 o 
   5   1   4       58.90       65.40      2.82 o 
   6   1   4       18.25       18.87      1.93 o 
 -10   2   4       28.65       30.77      2.24 o 
  -9   2   4       26.04       29.57      2.28 o 
  -8   2   4       43.52       48.28      1.43 o 
  -7   2   4        3.33        1.69      0.41 o 
  -6   2   4      258.25      236.57      2.66 o 
  -5   2   4       45.05       46.28      1.48 o 
  -4   2   4      275.64      263.67      2.56 o 
  -3   2   4      397.51      421.04      3.95 o 
  -2   2   4      541.02      545.79      4.90 o 
  -1   2   4      179.57      191.91      2.01 o 
   0   2   4       93.18       98.86      1.38 o 
   1   2   4       92.46       88.96      1.36 o 
   2   2   4      113.18      109.75      1.74 o 
   3   2   4       12.92       13.13      0.85 o 
   4   2   4       28.85       25.88      2.08 o 
   5   2   4       23.99       25.58      2.32 o 
 -10   3   4       63.19       67.06      3.30 o 
  -9   3   4       52.52       58.02      1.89 o 
  -8   3   4       32.19       31.52      1.10 o 
  -7   3   4       46.75       44.95      1.23 o 
  -6   3   4      168.68      165.27      2.39 o 
  -5   3   4      297.45      296.71      3.48 o 
  -4   3   4       74.84       61.75      1.32 o 
  -3   3   4      473.56      481.81      5.04 o 
  -2   3   4      769.46      784.26      6.72 o 
  -1   3   4       35.76       35.52      0.89 o 
   0   3   4        2.48        4.00      0.42 o 
   1   3   4        0.80        0.61      0.32 o 
   2   3   4        7.28        8.52      0.62 o 
   3   3   4        0.00        0.26      0.72 o 
   4   3   4        9.46       11.27      2.93 o 
   5   3   4        7.14        9.49      1.55 o 
 -10   4   4       14.20       15.55      1.76 o 
  -9   4   4       27.60       29.55      1.64 o 
  -8   4   4       15.22       16.79      1.04 o 
  -7   4   4       21.86       17.89      0.94 o 
  -6   4   4        6.42        9.54      0.81 o 
  -5   4   4        5.34        5.10      0.55 o 
  -4   4   4       29.93       33.68      1.21 o 
  -3   4   4        6.99        6.72      0.58 o 
  -2   4   4       19.91       22.82      1.02 o 
  -1   4   4       65.01       64.42      1.69 o 
   0   4   4      140.89      137.30      2.66 o 
   1   4   4       25.82       25.62      0.93 o 
   2   4   4       11.63        9.87      0.99 o 
   3   4   4        4.58        6.31      1.21 o 
   4   4   4        0.01        1.49      1.55 o 
 -10   5   4        1.58        0.90      0.81 o 
  -9   5   4       28.47       35.31      1.58 o 
  -8   5   4       83.94       84.12      2.72 o 
  -7   5   4      122.90      113.39      2.85 o 
  -6   5   4       99.07      100.88      2.60 o 
  -5   5   4      208.87      196.68      3.25 o 
  -4   5   4      715.30      696.28      8.01 o 
  -3   5   4        1.02        1.74      0.46 o 
  -2   5   4       36.62       33.32      1.86 o 
  -1   5   4      234.40      226.43      6.00 o 
   0   5   4       56.62       53.84      3.50 o 
   1   5   4        7.85       10.80      1.06 o 
   2   5   4       36.15       35.99      3.54 o 
   3   5   4        4.00        4.03      1.17 o 
 -10   6   4      108.11      111.90      9.94 o 
  -9   6   4       10.65        8.56      1.33 o 
  -8   6   4      130.28      127.40      3.97 o 
  -7   6   4       44.58       46.47      4.89 o 
  -6   6   4      196.46      184.82      4.72 o 
  -5   6   4      183.29      171.88      4.41 o 
  -4   6   4       11.25       10.13      1.05 o 
  -3   6   4       27.47       25.54      1.97 o 
  -2   6   4      240.41      246.12     10.28 o 
  -1   6   4        6.35        7.92      0.97 o 
   0   6   4        7.29       10.15      1.43 o 
   1   6   4       33.20       27.75      2.18 o 
   2   6   4       21.03       22.95      2.85 o 
 -10   7   4        0.14        0.77      0.92 o 
  -9   7   4        0.31        0.44      0.86 o 
  -8   7   4        2.37        2.04      0.94 o 
  -7   7   4        1.81        1.27      0.83 o 
  -6   7   4        0.72        0.23      0.72 o 
  -5   7   4       43.12       36.07      3.30 o 
  -4   7   4        1.38        0.93      0.78 o 
  -3   7   4        0.73        1.64      1.00 o 
  -2   7   4        2.52        1.74      0.73 o 
  -1   7   4        0.70        0.56      0.86 o 
   0   7   4        1.24        0.70      0.89 o 
   1   7   4        0.63       -0.19      0.94 o 
 -10   8   4       36.31       40.24      2.97 o 
  -9   8   4       10.01        7.42      1.51 o 
  -8   8   4        8.99        7.63      2.40 o 
  -7   8   4        6.91        6.35      1.29 o 
  -6   8   4        1.10        1.59      0.92 o 
  -5   8   4        7.77        9.25      1.38 o 
  -4   8   4       29.16       27.22      2.19 o 
  -3   8   4       29.49       28.77      2.25 o 
  -2   8   4        6.85        6.76      1.79 o 
  -1   8   4       23.86       18.41      2.77 o 
  -9   9   4        0.01       -0.15      0.92 o 
  -8   9   4        1.14        0.32      0.95 o 
  -7   9   4        6.66        5.87      1.33 o 
  -6   9   4        9.51       10.12      1.96 o 
  -5   9   4       19.52       18.81      2.32 o 
  -4   9   4       37.95       30.88      3.50 o 
  -3   9   4       19.73       15.72      2.61 o 
  -2   9   4       17.24       17.27      2.69 o 
  -7  10   4        0.07        0.79      2.44 o 
  -6  10   4       25.15       26.15      3.42 o 
   1 -11   5        1.95        1.37      0.94 o 
   2 -11   5        0.58        0.37      0.86 o 
   3 -11   5        0.45        1.22      0.99 o 
   4 -11   5        7.79        7.98      2.04 o 
   5 -11   5        1.63        3.42      1.71 o 
  -1 -10   5        0.55       -0.54      0.54 o 
   0 -10   5        0.13        0.53      0.63 o 
   1 -10   5        1.42        0.98      0.78 o 
   2 -10   5        0.38        0.41      0.78 o 
   3 -10   5       20.94       19.96      1.87 o 
   4 -10   5        0.61        1.01      0.98 o 
   5 -10   5        5.92        4.48      1.79 o 
   6 -10   5       17.02       14.26      2.61 o 
   7 -10   5        0.06        0.30      0.98 o 
  -2  -9   5        7.54        7.59      1.01 o 
  -1  -9   5        0.33        0.04      0.53 o 
   0  -9   5        0.00       -0.50      0.50 o 
   1  -9   5        9.96        9.42      0.99 o 
   2  -9   5       10.11        9.83      1.31 o 
   3  -9   5        7.25        5.32      1.10 o 
   4  -9   5        6.52        6.01      0.96 o 
   5  -9   5        0.45       -0.50      0.74 o 
   6  -9   5        2.45        1.40      1.01 o 
   7  -9   5        0.48        0.41      1.34 o 
  -4  -8   5        0.41        0.17      0.61 o 
  -3  -8   5        4.03        4.62      0.74 o 
  -2  -8   5        0.01       -0.40      0.41 o 
  -1  -8   5        0.98        0.17      0.48 o 
   0  -8   5        0.31        1.08      0.55 o 
   1  -8   5        1.25        1.58      0.77 o 
   2  -8   5        3.57        6.23      0.73 o 
   3  -8   5       14.44       16.80      1.31 o 
   4  -8   5        2.16        2.20      0.77 o 
   5  -8   5        6.95        6.64      1.21 o 
   6  -8   5       23.72       23.02      3.42 o 
   7  -8   5        2.06        0.75      1.02 o 
  -3  -7   5        3.98        4.20      0.65 o 
  -2  -7   5        0.70        1.24      0.42 o 
  -1  -7   5       45.36       42.69      1.33 o 
   0  -7   5      164.57      167.53      3.06 o 
   1  -7   5       71.96       71.69      1.66 o 
   2  -7   5        3.28        3.76      0.60 o 
   3  -7   5      132.60      139.53      2.70 o 
   4  -7   5       15.03       16.72      1.29 o 
   5  -7   5       38.33       34.85      3.75 o 
   6  -7   5        3.74        3.61      1.06 o 
   7  -7   5        4.19        3.75      1.21 o 
   8  -7   5       15.96       14.68      2.81 o 
  -3  -6   5        0.72        0.45      0.34 o 
  -2  -6   5       11.10       10.33      0.66 o 
  -1  -6   5      562.24      556.82      6.02 o 
   0  -6   5       38.56       39.91      1.55 o 
   1  -6   5       23.10       22.79      0.82 o 
   2  -6   5      199.24      202.53      3.17 o 
   3  -6   5       10.73        9.69      0.83 o 
   4  -6   5        1.57        0.78      0.59 o 
   5  -6   5        1.14        1.30      1.22 o 
   6  -6   5        0.96        0.11      0.76 o 
   7  -6   5       53.43       53.41      2.85 o 
   8  -6   5        1.42        1.90      1.09 o 
  -4  -5   5       38.55       38.13      2.93 o 
  -3  -5   5        0.03        0.33      0.21 o 
  -2  -5   5        4.84        5.12      0.41 o 
  -1  -5   5       40.24       44.45      0.85 o 
   0  -5   5        6.97       10.11      0.55 o 
   1  -5   5        2.45        1.46      0.34 o 
   2  -5   5       22.25       23.19      0.94 o 
   3  -5   5       28.12       31.51      0.99 o 
   4  -5   5       53.27       55.29      2.18 o 
   5  -5   5        1.25        0.84      0.74 o 
   6  -5   5        0.08        0.39      0.78 o 
   7  -5   5       12.54       15.70      1.84 o 
   8  -5   5        4.70        8.31      2.20 o 
  -7  -4   5        0.42        0.94      0.46 o 
  -5  -4   5       40.67       39.18      1.91 o 
  -4  -4   5       72.01       60.43      2.26 o 
  -3  -4   5      110.59      104.97      1.32 o 
  -2  -4   5       39.21       39.22      0.84 o 
  -1  -4   5      171.19      189.09      2.30 o 
   0  -4   5      156.03      150.76      1.87 o 
   1  -4   5      146.36      147.21      2.13 o 
   2  -4   5      105.04      101.51      1.63 o 
   3  -4   5      185.91      182.90      2.76 o 
   4  -4   5      280.36      287.87      6.19 o 
   5  -4   5       13.07       14.40      1.58 o 
   6  -4   5       60.89       59.52      2.77 o 
   7  -4   5       39.07       39.68      4.73 o 
  -8  -3   5        0.58        0.13      0.60 o 
  -7  -3   5       48.68       47.63      2.00 o 
  -6  -3   5       12.21       11.05      0.50 o 
  -5  -3   5       26.35       26.42      0.61 o 
  -4  -3   5      107.54      107.27      1.38 o 
  -3  -3   5      112.21      118.01      2.46 o 
  -2  -3   5       56.61       56.14      0.82 o 
  -1  -3   5       83.00       80.67      1.19 o 
   0  -3   5       41.90       40.52      1.18 o 
   1  -3   5        2.01        1.30      0.32 o 
   2  -3   5      130.65      125.76      1.84 o 
   3  -3   5      166.49      162.45      2.24 o 
   4  -3   5       50.50       52.60      1.53 o 
   5  -3   5       72.07       67.08      2.76 o 
   6  -3   5       12.99       13.08      1.58 o 
   7  -3   5       29.47       34.95      3.75 o 
  -8  -2   5       17.55       18.21      0.99 o 
  -7  -2   5        6.12        5.00      0.48 o 
  -6  -2   5        0.73        1.17      0.34 o 
  -5  -2   5       73.49       72.18      1.21 o 
  -4  -2   5        1.35        0.73      0.23 o 
  -3  -2   5        1.40        1.50      0.22 o 
  -2  -2   5       66.69       70.45      1.06 o 
  -1  -2   5       44.52       44.81      0.90 o 
   0  -2   5       36.41       37.97      0.81 o 
   1  -2   5       43.79       56.27      1.13 o 
   2  -2   5       76.66       78.07      1.46 o 
   3  -2   5      209.66      207.76      2.73 o 
   4  -2   5       62.44       60.72      1.59 o 
   5  -2   5       32.81       34.71      2.04 o 
   6  -2   5        8.54        6.30      1.83 o 
   7  -2   5       27.02       30.80      3.58 o 
  -9  -1   5        3.50        3.19      0.68 o 
  -8  -1   5       34.17       34.27      1.33 o 
  -7  -1   5        2.94        2.27      0.46 o 
  -6  -1   5        0.00        0.21      0.32 o 
  -5  -1   5       59.89       58.91      1.10 o 
  -4  -1   5      103.35      103.43      1.62 o 
  -3  -1   5      136.58      144.72      1.70 o 
  -2  -1   5      217.47      211.95      2.27 o 
  -1  -1   5        0.36        0.25      0.26 o 
   0  -1   5      746.04      790.85      6.27 o 
   1  -1   5      144.28      137.35      1.88 o 
   2  -1   5        1.94        2.12      0.38 o 
   3  -1   5      328.98      316.49      4.22 o 
   4  -1   5      305.08      301.03      4.12 o 
   5  -1   5       37.23       36.99      1.82 o 
   6  -1   5       43.20       41.80      3.50 o 
  -9   0   5       30.89       31.12      1.47 o 
  -8   0   5       35.81       36.00      1.36 o 
  -7   0   5        9.94        9.37      0.71 o 
  -6   0   5      460.60      469.13      3.97 o 
  -5   0   5        7.18        6.36      0.38 o 
  -4   0   5      170.06      184.71      1.90 o 
  -3   0   5      147.34      152.46      1.84 o 
  -2   0   5       28.10       26.55      0.68 o 
  -1   0   5      512.00      513.58      4.71 o 
   0   0   5      241.23      250.55      2.77 o 
   1   0   5       47.92       41.82      1.02 o 
   2   0   5      293.07      283.47      3.20 o 
   3   0   5       29.59       31.49      1.18 o 
   4   0   5        0.71        0.76      0.59 o 
   5   0   5       18.33       19.47      2.61 o 
   6   0   5        9.97        9.70      2.20 o 
 -10   1   5       40.09       42.66      2.23 o 
  -9   1   5        7.76        7.83      0.95 o 
  -8   1   5        5.42        5.77      0.66 o 
  -7   1   5      129.66      126.34      2.25 o 
  -6   1   5        0.62        0.01      0.25 o 
  -5   1   5      146.64      141.44      1.66 o 
  -4   1   5        3.46        4.84      0.34 o 
  -3   1   5      151.69      148.91      2.48 o 
  -2   1   5      310.09      320.43      3.26 o 
  -1   1   5       21.22       24.22      0.79 o 
   0   1   5       25.02       22.07      0.82 o 
   1   1   5        0.41       -0.02      0.28 o 
   2   1   5       80.68       78.37      1.65 o 
   3   1   5       61.06       60.23      1.65 o 
   4   1   5        0.00        1.13      0.67 o 
   5   1   5       22.74       21.83      2.77 o 
 -10   2   5        0.00       -0.28      1.06 o 
  -9   2   5       28.80       29.53      1.53 o 
  -8   2   5       11.55       14.10      0.96 o 
  -7   2   5      263.81      247.32      3.17 o 
  -6   2   5       29.59       28.43      0.94 o 
  -5   2   5       19.08       22.63      1.11 o 
  -4   2   5        4.44        6.19      0.48 o 
  -3   2   5        5.39        3.51      0.41 o 
  -2   2   5        8.91        9.77      0.59 o 
  -1   2   5       91.68       84.03      2.07 o 
   0   2   5       33.67       26.21      0.90 o 
   1   2   5       27.70       31.41      0.90 o 
   2   2   5       76.60       70.24      1.59 o 
   3   2   5        9.28        8.72      1.29 o 
   4   2   5       39.97       46.54      2.69 o 
   5   2   5        3.77        1.87      1.47 o 
 -10   3   5        1.90        1.14      0.92 o 
  -9   3   5        0.82        0.64      0.59 o 
  -8   3   5        4.32        6.23      0.72 o 
  -7   3   5       24.01       24.50      1.04 o 
  -6   3   5       82.27       78.28      1.63 o 
  -5   3   5      265.31      242.08      3.15 o 
  -4   3   5      394.37      382.75      3.94 o 
  -3   3   5      136.96      140.16      2.61 o 
  -2   3   5       98.58       92.84      1.47 o 
  -1   3   5        2.00        2.29      0.51 o 
   0   3   5       49.94       49.17      1.31 o 
   1   3   5        1.93        1.47      0.42 o 
   2   3   5       76.77       82.63      3.80 o 
   3   3   5       14.73       13.94      3.18 o 
   4   3   5       19.14       16.29      2.61 o 
 -10   4   5       92.15      104.75      3.80 o 
  -9   4   5       82.84       88.54      2.98 o 
  -8   4   5       62.53       56.54      3.08 o 
  -7   4   5       85.48       84.02      2.03 o 
  -6   4   5      181.53      170.57      2.95 o 
  -5   4   5      354.04      345.92      3.81 o 
  -4   4   5      176.09      175.05      4.87 o 
  -3   4   5      207.60      195.77      2.88 o 
  -2   4   5      351.83      354.75      3.90 o 
  -1   4   5       11.16       11.09      0.77 o 
   0   4   5       15.05        8.98      0.73 o 
   1   4   5       64.55       62.85      1.62 o 
   2   4   5       10.80       11.12      1.51 o 
   3   4   5       30.48       22.73      2.93 o 
 -10   5   5        5.40        6.28      2.00 o 
  -9   5   5        0.82        1.28      1.06 o 
  -8   5   5        2.72        3.64      0.76 o 
  -7   5   5       19.52       18.44      1.17 o 
  -6   5   5       87.14       72.57      2.29 o 
  -5   5   5       28.93       24.49      1.49 o 
  -4   5   5       23.76       19.31      1.35 o 
  -3   5   5      258.95      271.20      5.05 o 
  -2   5   5        6.35        4.27      0.80 o 
  -1   5   5       11.13        9.59      0.90 o 
   0   5   5        3.54        4.95      0.76 o 
   1   5   5        2.91        1.63      0.88 o 
   2   5   5        1.57        0.00      1.14 o 
 -10   6   5       44.90       46.86      2.64 o 
  -9   6   5       16.41       14.13      1.32 o 
  -8   6   5       69.12       60.23      2.21 o 
  -7   6   5       14.78       18.32      2.28 o 
  -6   6   5       43.69       35.94      2.07 o 
  -5   6   5        1.14        1.43      1.02 o 
  -4   6   5       28.62       25.32      3.14 o 
  -3   6   5       14.69       14.59      1.79 o 
  -2   6   5       72.03       74.73      2.46 o 
  -1   6   5       49.85       53.03      2.13 o 
   0   6   5       30.28       27.49      3.63 o 
   1   6   5       23.20       25.09      3.10 o 
 -10   7   5       42.82       37.70      3.18 o 
  -9   7   5        4.53        3.34      0.90 o 
  -8   7   5       36.14       34.57      2.53 o 
  -7   7   5       12.82       15.08      1.73 o 
  -6   7   5       54.69       49.07      3.67 o 
  -5   7   5       32.27       34.61      3.58 o 
  -4   7   5       56.22       58.13      3.26 o 
  -3   7   5       36.39       36.55      3.58 o 
  -2   7   5       32.57       26.74      2.19 o 
  -1   7   5       84.61       92.06      5.13 o 
   0   7   5        9.52       10.56      1.55 o 
  -9   8   5        5.54        5.33      2.48 o 
  -8   8   5       33.60       32.87      2.65 o 
  -7   8   5        3.23        3.46      1.12 o 
  -6   8   5        8.20        6.69      1.35 o 
  -5   8   5        1.24       -0.29      0.81 o 
  -4   8   5        1.58        2.20      1.03 o 
  -3   8   5        0.58       -0.57      1.22 o 
  -2   8   5        3.63        1.55      1.47 o 
  -8   9   5        2.84        2.02      1.09 o 
  -7   9   5        0.08       -0.10      0.94 o 
  -6   9   5        8.21       12.47      1.81 o 
  -5   9   5       21.50       26.81      2.42 o 
  -4   9   5        6.18        2.12      1.63 o 
   2 -11   6        2.18        1.56      0.97 o 
   3 -11   6        0.01       -0.84      0.90 o 
   4 -11   6        0.02       -0.65      1.14 o 
  -1 -10   6        0.84        2.02      0.67 o 
   0 -10   6        0.00        0.22      0.60 o 
   1 -10   6        0.16        0.14      0.76 o 
   2 -10   6        1.44        1.12      0.92 o 
   3 -10   6        4.32        3.68      1.19 o 
   4 -10   6        2.64        3.18      1.55 o 
   5 -10   6        5.09        7.66      2.04 o 
   6 -10   6        6.76        4.24      1.96 o 
  -2  -9   6        4.45        5.71      0.98 o 
  -1  -9   6        0.03       -0.14      0.53 o 
   0  -9   6        7.09        6.83      0.90 o 
   1  -9   6       11.09        9.99      1.06 o 
   2  -9   6        2.13        3.76      1.83 o 
   3  -9   6       22.08       21.83      1.98 o 
   4  -9   6        1.16       -0.16      1.14 o 
   5  -9   6       20.50       23.43      4.40 o 
   6  -9   6        0.28        0.86      0.97 o 
  -4  -8   6       10.11        9.81      0.98 o 
  -3  -8   6        0.02        0.08      0.52 o 
  -2  -8   6        0.01        0.42      0.47 o 
  -1  -8   6       84.53       76.30      1.96 o 
   0  -8   6        2.85        1.44      0.63 o 
   1  -8   6        2.22        1.53      0.65 o 
   2  -8   6       20.25       18.87      4.28 o 
   3  -8   6       19.52       18.56      1.40 o 
   4  -8   6        0.02       -0.62      0.63 o 
   5  -8   6        0.95       -0.20      1.06 o 
   6  -8   6       12.00       10.56      3.46 o 
   7  -8   6        2.11        3.76      1.30 o 
  -4  -7   6        3.00        2.27      0.52 o 
  -3  -7   6        1.43        1.25      0.38 o 
  -2  -7   6       21.46       22.13      0.98 o 
  -1  -7   6        0.45        0.92      0.74 o 
   0  -7   6       52.91       58.10      1.80 o 
   1  -7   6       24.94       22.34      1.14 o 
   2  -7   6       11.32        8.80      1.20 o 
   3  -7   6       60.77       70.20      3.54 o 
   4  -7   6        1.32        1.12      0.78 o 
   5  -7   6        9.70       12.79      1.58 o 
   6  -7   6        1.62        0.96      0.95 o 
   7  -7   6        3.36        2.45      2.00 o 
  -4  -6   6       15.51       11.81      1.06 o 
  -3  -6   6        0.13       -0.16      0.30 o 
  -2  -6   6       13.77       16.31      0.74 o 
  -1  -6   6      246.11      246.27      3.43 o 
   0  -6   6        0.64       -0.20      0.34 o 
   1  -6   6      110.59      116.21      2.69 o 
   2  -6   6       13.49       15.91      0.92 o 
   3  -6   6        6.21        7.23      0.92 o 
   4  -6   6       33.47       36.24      3.46 o 
   5  -6   6        1.58        1.21      0.88 o 
   6  -6   6       25.14       28.77      2.36 o 
   7  -6   6       17.69       18.21      2.10 o 
  -5  -5   6       25.73       26.40      2.61 o 
  -4  -5   6        6.53        6.26      0.51 o 
  -3  -5   6      106.64      103.79      1.71 o 
  -2  -5   6       26.90       25.93      0.84 o 
  -1  -5   6      188.73      191.92      3.13 o 
   0  -5   6       55.82       60.11      1.13 o 
   1  -5   6        4.51        4.31      0.53 o 
   2  -5   6       58.62       56.76      1.43 o 
   3  -5   6       45.84       42.13      1.44 o 
   4  -5   6       12.90       10.25      1.05 o 
   5  -5   6       41.15       41.54      2.33 o 
   6  -5   6       20.50       20.16      2.32 o 
   7  -5   6       21.10       23.00      2.30 o 
  -7  -4   6       10.48       11.05      0.81 o 
  -6  -4   6        1.16        0.91      0.50 o 
  -5  -4   6       14.87       13.98      0.76 o 
  -4  -4   6        0.58        1.38      0.32 o 
  -3  -4   6        0.02       -0.19      0.27 o 
  -2  -4   6        2.45        1.87      0.30 o 
  -1  -4   6        0.96        2.21      0.34 o 
   0  -4   6        4.69        4.53      0.44 o 
   1  -4   6        4.44        2.80      0.43 o 
   2  -4   6        0.55        1.93      0.42 o 
   3  -4   6       68.53       68.98      2.03 o 
   4  -4   6       16.52       16.34      1.22 o 
   5  -4   6       16.74       15.82      1.70 o 
   6  -4   6        1.74       -0.14      0.84 o 
   7  -4   6        3.34        2.87      1.47 o 
  -8  -3   6        0.34        0.69      0.60 o 
  -7  -3   6       10.06        9.98      0.77 o 
  -6  -3   6        4.49        5.45      0.45 o 
  -5  -3   6       40.98       40.77      1.43 o 
  -4  -3   6      141.99      141.26      1.83 o 
  -3  -3   6       11.95       12.56      0.48 o 
  -2  -3   6        9.37       11.28      0.51 o 
  -1  -3   6        4.60        5.32      0.44 o 
   0  -3   6      183.26      206.97      2.73 o 
   1  -3   6      104.04       98.20      1.83 o 
   2  -3   6       59.31       57.81      1.31 o 
   3  -3   6       74.67       69.27      3.94 o 
   4  -3   6      304.83      317.31      5.11 o 
   5  -3   6       44.16       44.20      5.83 o 
   6  -3   6        5.40        4.36      1.18 o 
  -8  -2   6       17.02       18.33      0.99 o 
  -7  -2   6        6.44        6.71      0.56 o 
  -6  -2   6      151.35      146.16      2.06 o 
  -5  -2   6      119.74      120.55      1.62 o 
  -4  -2   6       44.09       41.92      0.81 o 
  -3  -2   6       86.68       87.90      1.30 o 
  -2  -2   6       46.01       47.14      0.98 o 
  -1  -2   6      141.93      141.10      1.75 o 
   0  -2   6      619.51      607.32      5.57 o 
   1  -2   6       54.46       51.90      1.10 o 
   2  -2   6      271.76      259.91      3.76 o 
   3  -2   6      645.57      645.90      8.76 o 
   4  -2   6        4.14        4.31      0.75 o 
   5  -2   6       16.47       18.10      1.84 o 
   6  -2   6       21.84       20.78      2.93 o 
  -9  -1   6        0.14        0.12      0.54 o 
  -8  -1   6       23.84       24.75      1.07 o 
  -7  -1   6       85.53       86.39      1.62 o 
  -6  -1   6        4.06        3.77      0.47 o 
  -5  -1   6        2.22        2.39      0.33 o 
  -4  -1   6       46.53       44.78      0.93 o 
  -3  -1   6      115.20      120.30      1.70 o 
  -2  -1   6       15.17       14.54      0.80 o 
  -1  -1   6       29.15       34.57      0.93 o 
   0  -1   6       62.43       68.46      1.23 o 
   1  -1   6      108.40      113.53      1.99 o 
   2  -1   6        3.17        2.75      0.53 o 
   3  -1   6       43.33       44.50      1.44 o 
   4  -1   6        0.03       -0.56      0.63 o 
   5  -1   6       15.60       13.69      1.70 o 
   6  -1   6        2.70        3.01      1.71 o 
  -9   0   6        0.10       -0.36      0.59 o 
  -8   0   6       13.58       15.08      0.96 o 
  -7   0   6       91.29       85.81      1.83 o 
  -6   0   6       10.12        9.48      0.65 o 
  -5   0   6        7.31        7.03      0.53 o 
  -4   0   6        5.28        4.91      0.43 o 
  -3   0   6       36.35       32.43      0.87 o 
  -2   0   6      278.07      269.15      2.96 o 
  -1   0   6      256.53      261.30      2.97 o 
   0   0   6      160.19      156.89      2.19 o 
   1   0   6      100.40      101.61      2.93 o 
   2   0   6       90.12       86.55      2.26 o 
   3   0   6       23.87       24.18      1.21 o 
   4   0   6       61.34       54.50      2.65 o 
   5   0   6       54.43       63.96      4.32 o 
 -10   1   6        3.55        3.09      2.36 o 
  -9   1   6        4.15        4.03      0.70 o 
  -8   1   6        0.34        0.35      0.46 o 
  -7   1   6        0.77        1.02      0.59 o 
  -6   1   6       70.80       66.67      1.25 o 
  -5   1   6      126.48      123.17      1.71 o 
  -4   1   6       44.58       40.60      1.18 o 
  -3   1   6      148.57      152.00      2.05 o 
  -2   1   6      442.73      436.63      4.36 o 
  -1   1   6       42.40       40.18      1.17 o 
   0   1   6       45.55       47.03      1.24 o 
   1   1   6       19.39       21.35      1.15 o 
   2   1   6       28.31       28.24      1.32 o 
   3   1   6       21.66       23.76      2.81 o 
   4   1   6       45.37       49.45      3.83 o 
 -10   2   6       29.03       34.21      2.36 o 
  -9   2   6      100.80      111.20      3.79 o 
  -8   2   6       33.76       36.72      1.89 o 
  -7   2   6       90.30       86.08      1.76 o 
  -6   2   6       27.07       27.82      1.02 o 
  -5   2   6       22.43       24.23      0.99 o 
  -4   2   6       97.60       99.24      1.83 o 
  -3   2   6       17.92       16.59      0.79 o 
  -2   2   6       57.82       60.81      1.86 o 
  -1   2   6       39.29       39.61      1.20 o 
   0   2   6       18.01       13.73      0.85 o 
   1   2   6        0.82        0.87      0.41 o 
   2   2   6        0.04       -0.21      0.48 o 
   3   2   6        0.03       -0.90      0.90 o 
   4   2   6        8.62       12.71      2.44 o 
 -10   3   6       32.80       42.69      2.46 o 
  -9   3   6       10.87       10.26      1.11 o 
  -8   3   6        1.96        2.22      0.69 o 
  -7   3   6        3.61        2.78      0.56 o 
  -6   3   6       22.43       18.78      1.01 o 
  -5   3   6        0.05       -0.39      0.39 o 
  -4   3   6      251.40      232.00      4.20 o 
  -3   3   6      178.49      169.14      2.63 o 
  -2   3   6       48.98       51.01      2.44 o 
  -1   3   6       80.43       72.73      2.50 o 
   0   3   6       21.78       20.05      1.01 o 
   1   3   6        1.09        2.85      0.58 o 
   2   3   6       10.76        8.59      2.12 o 
   3   3   6        2.89        3.18      1.63 o 
 -10   4   6       44.41       47.89      2.07 o 
  -9   4   6        0.84        1.83      0.74 o 
  -8   4   6       45.53       41.67      1.55 o 
  -7   4   6        0.06        0.10      0.56 o 
  -6   4   6       61.98       58.78      1.73 o 
  -5   4   6       93.50       89.03      2.14 o 
  -4   4   6        0.57        0.71      0.51 o 
  -3   4   6       15.94       17.27      2.92 o 
  -2   4   6      148.35      146.58      5.01 o 
  -1   4   6        8.91       11.14      0.79 o 
   0   4   6        7.57        9.27      0.85 o 
   1   4   6       24.20       19.64      1.72 o 
   2   4   6       32.96       35.11      3.67 o 
 -10   5   6       19.76       20.82      2.00 o 
  -9   5   6       11.18        9.34      1.35 o 
  -8   5   6       40.83       40.03      1.82 o 
  -7   5   6       36.56       35.19      1.70 o 
  -6   5   6      112.04      107.01      3.56 o 
  -5   5   6       38.38       38.86      1.71 o 
  -4   5   6       68.32       70.57      2.85 o 
  -3   5   6       13.99       14.36      1.63 o 
  -2   5   6        6.73        8.26      1.02 o 
  -1   5   6       43.34       44.25      2.53 o 
   0   5   6       33.52       39.11      2.29 o 
   1   5   6        8.58        6.35      1.79 o 
 -10   6   6        0.50        1.13      0.97 o 
  -9   6   6        3.77        4.50      0.96 o 
  -8   6   6       27.52       29.47      1.84 o 
  -7   6   6       17.83       18.56      1.48 o 
  -6   6   6       38.80       38.64      2.58 o 
  -5   6   6       11.91       10.92      1.16 o 
  -4   6   6        3.62        4.39      0.88 o 
  -3   6   6        0.79        0.67      0.67 o 
  -2   6   6       24.02       25.19      1.67 o 
  -1   6   6        0.23       -0.16      0.86 o 
   0   6   6        0.21        0.44      0.89 o 
  -9   7   6        0.19        0.07      0.75 o 
  -8   7   6        1.80        1.81      0.84 o 
  -7   7   6        3.94        3.93      0.92 o 
  -6   7   6        0.00       -0.97      1.30 o 
  -5   7   6        1.58        2.68      1.06 o 
  -4   7   6        9.45        7.69      1.40 o 
  -3   7   6       23.61       23.87      2.84 o 
  -2   7   6       19.08       17.29      1.83 o 
  -1   7   6        7.65        8.70      1.49 o 
  -8   8   6        1.76        0.93      0.86 o 
  -7   8   6        1.12        1.94      1.18 o 
  -6   8   6       86.40      104.89      4.09 o 
  -5   8   6        9.75       10.64      1.64 o 
  -4   8   6       78.63       85.36      3.66 o 
  -3   8   6       13.00       17.41      2.44 o 
   0 -10   7        0.45       -0.43      1.34 o 
   1 -10   7        0.45        0.73      0.88 o 
   2 -10   7        1.95        1.47      0.99 o 
   3 -10   7        0.32       -0.20      0.93 o 
   4 -10   7        0.92        1.30      1.47 o 
  -2  -9   7        9.84        7.65      1.09 o 
  -1  -9   7        0.84        1.70      0.73 o 
   0  -9   7       13.51       14.71      1.23 o 
   1  -9   7        0.62        1.19      0.86 o 
   2  -9   7        3.23        2.16      1.00 o 
   3  -9   7       27.37       28.05      2.32 o 
   4  -9   7        6.80        6.52      1.96 o 
   5  -9   7       13.47       11.81      2.36 o 
  -3  -8   7        1.04        0.77      0.63 o 
  -2  -8   7        1.21        0.11      0.52 o 
  -1  -8   7      114.84      115.34      2.65 o 
   0  -8   7        2.65        2.28      0.71 o 
   1  -8   7        4.21        5.55      1.47 o 
   2  -8   7       40.85       45.39      4.52 o 
   3  -8   7        3.71        4.45      1.14 o 
   4  -8   7        2.08        2.00      1.14 o 
   5  -8   7        0.28       -0.23      0.86 o 
   6  -8   7        0.33        1.18      1.06 o 
  -4  -7   7        0.15        0.17      0.49 o 
  -3  -7   7       10.95       11.05      0.76 o 
  -2  -7   7       20.31       17.81      0.98 o 
  -1  -7   7        6.94        6.59      0.73 o 
   0  -7   7        4.30        5.79      0.86 o 
   1  -7   7        0.40       -0.01      0.50 o 
   2  -7   7        0.96        0.63      0.53 o 
   3  -7   7        2.96        2.90      0.80 o 
   4  -7   7        2.05        1.93      0.97 o 
   5  -7   7        2.00        1.21      1.47 o 
   6  -7   7        2.69        0.38      0.92 o 
  -5  -6   7        2.90        2.35      0.90 o 
  -4  -6   7        0.25        0.25      0.33 o 
  -3  -6   7        1.35        2.43      0.45 o 
  -2  -6   7        2.08        1.51      0.48 o 
  -1  -6   7        2.03        3.10      0.53 o 
   0  -6   7        0.59        0.69      0.43 o 
   1  -6   7        9.92        7.05      0.69 o 
   2  -6   7        8.21        6.66      0.88 o 
   3  -6   7        9.30        8.56      1.11 o 
   4  -6   7       17.63       19.68      4.11 o 
   5  -6   7        4.75        2.31      1.01 o 
   6  -6   7        1.00        1.05      1.06 o 
  -6  -5   7        0.53        0.70      0.40 o 
  -5  -5   7        2.44        2.73      0.50 o 
  -4  -5   7       23.90       22.38      0.86 o 
  -3  -5   7       11.04       11.15      0.73 o 
  -2  -5   7        5.49        7.42      0.71 o 
  -1  -5   7        1.38        0.12      0.36 o 
   0  -5   7        4.08        5.81      0.56 o 
   1  -5   7        0.14        0.00      0.39 o 
   2  -5   7        3.88        3.26      0.63 o 
   3  -5   7       15.06       16.11      1.28 o 
   4  -5   7       26.71       26.77      1.65 o 
   5  -5   7       25.27       29.09      4.85 o 
   6  -5   7        2.35        2.34      1.11 o 
  -7  -4   7        0.62        0.86      0.74 o 
  -6  -4   7        6.81        6.31      0.67 o 
  -5  -4   7       40.61       36.55      1.09 o 
  -4  -4   7        1.53        2.01      0.56 o 
  -3  -4   7       32.00       32.66      1.11 o 
  -2  -4   7       27.23       25.52      0.88 o 
  -1  -4   7       93.10      100.44      1.64 o 
   0  -4   7      153.45      154.06      2.39 o 
   1  -4   7       30.92       29.17      1.05 o 
   2  -4   7        2.99        1.88      0.57 o 
   3  -4   7      381.82      376.22      5.92 o 
   4  -4   7        7.33        5.31      1.21 o 
   5  -4   7        2.65        1.64      0.97 o 
   6  -4   7       19.46       19.10      3.26 o 
  -8  -3   7        8.93        7.09      0.92 o 
  -7  -3   7       10.67       10.82      0.70 o 
  -6  -3   7       13.40       14.68      0.81 o 
  -5  -3   7        0.25        0.26      0.35 o 
  -4  -3   7        2.34        2.55      0.50 o 
  -3  -3   7      273.43      269.75      3.23 o 
  -2  -3   7       16.25       16.61      0.69 o 
  -1  -3   7      169.07      168.92      2.68 o 
   0  -3   7       15.44       18.63      1.03 o 
   1  -3   7       14.85       14.07      0.88 o 
   2  -3   7      130.66      127.89      2.58 o 
   3  -3   7        2.57        4.55      1.14 o 
   4  -3   7        2.88        2.19      0.74 o 
   5  -3   7        3.35        2.19      1.00 o 
   6  -3   7        0.05       -0.29      0.92 o 
  -8  -2   7        5.18        3.52      0.72 o 
  -7  -2   7       53.29       55.65      1.32 o 
  -6  -2   7       53.01       52.53      1.26 o 
  -5  -2   7        1.53        1.21      0.40 o 
  -4  -2   7       14.59       14.78      1.14 o 
  -3  -2   7       27.99       28.64      0.86 o 
  -2  -2   7       10.29       10.23      0.68 o 
  -1  -2   7      137.06      137.63      3.49 o 
   0  -2   7       68.54       72.11      1.78 o 
   1  -2   7       34.00       34.94      1.54 o 
   2  -2   7      141.10      139.80      3.12 o 
   3  -2   7       20.66       19.60      1.34 o 
   4  -2   7       11.29       12.25      1.64 o 
   5  -2   7       30.46       32.15      2.56 o 
  -9  -1   7        0.63        0.09      0.57 o 
  -8  -1   7        0.03       -0.37      0.56 o 
  -7  -1   7       27.05       30.87      1.08 o 
  -6  -1   7       35.55       38.63      1.13 o 
  -5  -1   7      213.16      209.36      3.01 o 
  -4  -1   7        4.53        4.32      0.46 o 
  -3  -1   7       96.09       94.16      2.30 o 
  -2  -1   7      312.89      315.81      3.79 o 
  -1  -1   7      131.12      124.29      2.13 o 
   0  -1   7      246.36      236.70      2.96 o 
   1  -1   7      161.48      161.95      2.64 o 
   2  -1   7       84.61       84.47      2.53 o 
   3  -1   7       29.37       30.26      1.63 o 
   4  -1   7       62.12       64.30      3.05 o 
   5  -1   7        0.93        1.14      1.47 o 
  -9   0   7       41.34       42.32      1.82 o 
  -8   0   7        0.07        0.32      0.49 o 
  -7   0   7      165.28      158.86      2.45 o 
  -6   0   7       42.89       45.71      1.22 o 
  -5   0   7        0.39       -0.11      0.28 o 
  -4   0   7       45.28       47.95      2.10 o 
  -3   0   7        7.77        6.94      0.62 o 
  -2   0   7       52.19       48.45      1.31 o 
  -1   0   7       14.68       16.28      0.84 o 
   0   0   7       18.27       20.91      1.36 o 
   1   0   7       25.11       28.32      1.49 o 
   2   0   7        0.75        0.43      0.56 o 
   3   0   7        1.17        2.00      0.69 o 
   4   0   7        0.58        0.41      1.22 o 
  -9   1   7        4.75        4.33      0.88 o 
  -8   1   7        0.64        0.85      0.52 o 
  -7   1   7        0.03       -0.37      0.44 o 
  -6   1   7       15.01       15.53      0.73 o 
  -5   1   7        0.04       -0.02      0.29 o 
  -4   1   7      136.23      132.38      2.23 o 
  -3   1   7       20.94       17.94      0.94 o 
  -2   1   7       25.67       23.06      1.18 o 
  -1   1   7       27.03       19.96      1.15 o 
   0   1   7      126.71      116.15      2.45 o 
   1   1   7        0.15        0.17      0.53 o 
   2   1   7       48.10       43.60      2.21 o 
   3   1   7        3.83        2.04      1.04 o 
   4   1   7       16.69       18.01      3.01 o 
 -10   2   7       24.70       29.34      2.26 o 
  -9   2   7        5.38        5.22      0.90 o 
  -8   2   7        2.94        2.94      0.74 o 
  -7   2   7        0.61        0.33      0.58 o 
  -6   2   7       12.58       13.31      0.88 o 
  -5   2   7      210.01      189.00      2.85 o 
  -4   2   7      203.30      190.04      3.20 o 
  -3   2   7       89.20       87.84      2.07 o 
  -2   2   7      433.82      426.56      7.31 o 
  -1   2   7       50.11       46.51      1.79 o 
   0   2   7        7.42        4.77      0.65 o 
   1   2   7       39.32       37.59      1.87 o 
   2   2   7       18.09       19.63      1.46 o 
   3   2   7       82.94       98.91      5.54 o 
 -10   3   7       10.08       11.23      1.25 o 
  -9   3   7       10.77       12.13      1.23 o 
  -8   3   7       38.37       37.94      1.75 o 
  -7   3   7        0.28        0.95      0.52 o 
  -6   3   7      174.61      162.79      3.87 o 
  -5   3   7        0.39       -0.24      0.46 o 
  -4   3   7        0.24       -0.33      0.43 o 
  -3   3   7      139.81      140.11      3.76 o 
  -2   3   7        0.67        0.21      0.41 o 
  -1   3   7        4.37        6.21      0.72 o 
   0   3   7        1.98        2.63      0.82 o 
   1   3   7       20.07       22.01      1.56 o 
   2   3   7       44.51       54.42      4.07 o 
 -10   4   7        2.96        0.57      0.89 o 
  -9   4   7        9.43        9.08      1.35 o 
  -8   4   7        0.74        0.88      0.70 o 
  -7   4   7        1.80        0.47      0.54 o 
  -6   4   7        0.88        0.75      0.80 o 
  -5   4   7       30.03       30.73      1.72 o 
  -4   4   7        0.68       -0.34      0.55 o 
  -3   4   7       16.60       14.88      1.25 o 
  -2   4   7       13.13       14.43      1.26 o 
  -1   4   7        0.00        0.87      0.63 o 
   0   4   7        3.23        2.27      0.86 o 
   1   4   7        5.77        6.03      1.96 o 
 -10   5   7       15.44       17.12      1.84 o 
  -9   5   7        0.36        0.52      0.78 o 
  -8   5   7        7.07        5.36      1.51 o 
  -7   5   7        0.21        1.07      0.69 o 
  -6   5   7        2.22        1.98      0.72 o 
  -5   5   7        4.05        2.92      0.81 o 
  -4   5   7        0.09       -0.10      0.59 o 
  -3   5   7        1.46        2.06      0.74 o 
  -2   5   7        8.59        8.80      1.13 o 
  -1   5   7       74.81       79.60      3.13 o 
   0   5   7       28.91       29.46      5.46 o 
  -9   6   7       10.01       10.55      1.56 o 
  -8   6   7       30.70       29.16      1.89 o 
  -7   6   7        1.99        1.42      0.78 o 
  -6   6   7       38.25       42.90      2.51 o 
  -5   6   7       24.78       25.10      1.77 o 
  -4   6   7       54.66       54.98      4.24 o 
  -3   6   7       30.77       34.57      2.07 o 
  -2   6   7       21.90       21.82      1.72 o 
  -1   6   7       21.86       25.52      2.17 o 
  -8   7   7       17.01       18.13      1.64 o 
  -7   7   7       92.89      103.50      3.24 o 
  -6   7   7       33.34       33.30      2.62 o 
  -5   7   7        2.95        2.08      0.92 o 
  -4   7   7        6.87        6.44      1.12 o 
  -3   7   7        5.30        4.12      1.23 o 
   1 -10   8        0.14       -0.43      0.90 o 
   2 -10   8        7.11        4.97      1.37 o 
   3 -10   8       10.98       11.49      2.44 o 
  -2  -9   8       10.36        8.84      0.97 o 
  -1  -9   8        3.06        2.29      1.04 o 
   0  -9   8        6.06        7.15      1.21 o 
   1  -9   8        4.14        4.14      1.17 o 
   2  -9   8        5.63        3.81      1.19 o 
   3  -9   8        1.63        1.06      1.39 o 
   4  -9   8        0.21       -1.14      1.14 o 
  -3  -8   8        0.63        0.13      0.73 o 
  -2  -8   8        1.79        1.52      0.61 o 
  -1  -8   8       15.43       12.59      1.13 o 
   0  -8   8        0.78        1.61      0.88 o 
   1  -8   8        5.66        6.86      1.29 o 
   2  -8   8        0.08       -0.75      0.75 o 
   3  -8   8        0.09        0.08      1.22 o 
   4  -8   8       13.66       11.57      2.36 o 
   5  -8   8        0.51       -0.06      0.88 o 
  -4  -7   8        0.04        0.24      0.53 o 
  -3  -7   8        3.97        3.92      0.55 o 
  -2  -7   8        0.03        0.00      0.49 o 
  -1  -7   8       10.95       11.70      0.97 o 
   0  -7   8        3.71        4.68      0.75 o 
   1  -7   8        0.88        0.60      0.69 o 
   2  -7   8        9.11       11.06      1.20 o 
   3  -7   8        7.27        9.09      1.41 o 
   4  -7   8        3.31        3.23      1.14 o 
   5  -7   8        6.28        4.93      1.33 o 
  -5  -6   8        8.34        7.65      0.81 o 
  -4  -6   8        0.27        0.40      0.40 o 
  -3  -6   8        3.09        3.72      0.80 o 
  -2  -6   8        4.49        4.54      0.68 o 
  -1  -6   8        4.80        4.88      0.64 o 
   0  -6   8       32.07       32.37      1.45 o 
   1  -6   8        3.41        4.81      1.09 o 
   2  -6   8        2.93        2.71      0.66 o 
   3  -6   8       49.91       49.37      2.05 o 
   4  -6   8        0.38       -0.32      0.65 o 
   5  -6   8        5.97        4.43      1.24 o 
  -6  -5   8        8.99        8.63      0.82 o 
  -5  -5   8        2.04        2.62      0.48 o 
  -4  -5   8        1.47        1.02      0.47 o 
  -3  -5   8       17.73       14.28      0.92 o 
  -2  -5   8        7.73        6.15      0.73 o 
  -1  -5   8       55.74       52.59      1.62 o 
   0  -5   8        2.91        4.36      0.57 o 
   1  -5   8        0.05       -0.06      0.47 o 
   2  -5   8       29.34       25.80      1.42 o 
   3  -5   8        9.24        7.75      1.06 o 
   4  -5   8       33.04       32.40      1.90 o 
   5  -5   8        0.44        0.43      1.01 o 
  -7  -4   8       31.39       30.00      1.33 o 
  -6  -4   8       11.11       11.90      0.76 o 
  -5  -4   8       15.84       15.81      0.74 o 
  -4  -4   8       21.47       17.73      0.98 o 
  -3  -4   8        5.78        9.19      0.79 o 
  -2  -4   8        0.00       -0.44      0.44 o 
  -1  -4   8        0.35        0.14      0.39 o 
   0  -4   8       21.03       20.53      1.18 o 
   1  -4   8       19.40       18.35      1.08 o 
   2  -4   8       12.13       10.79      1.49 o 
   3  -4   8      122.47      126.25      6.00 o 
   4  -4   8        0.98        1.09      0.74 o 
   5  -4   8        9.49       10.06      1.67 o 
  -8  -3   8        6.02        5.50      0.95 o 
  -7  -3   8       22.19       24.72      1.17 o 
  -6  -3   8       11.29       11.21      0.74 o 
  -5  -3   8       21.99       20.44      1.05 o 
  -4  -3   8       13.76       15.60      0.96 o 
  -3  -3   8       36.00       39.42      1.36 o 
  -2  -3   8       50.08       49.08      1.21 o 
  -1  -3   8       65.47       64.01      1.64 o 
   0  -3   8       14.92       12.91      0.98 o 
   1  -3   8      164.89      164.20      2.80 o 
   2  -3   8       36.66       36.75      1.70 o 
   3  -3   8        8.82        8.69      1.08 o 
   4  -3   8       35.01       37.23      2.74 o 
   5  -3   8        0.01        0.19      0.94 o 
  -8  -2   8        4.54        4.00      0.65 o 
  -7  -2   8       48.07       45.78      1.30 o 
  -6  -2   8       26.90       23.71      1.05 o 
  -5  -2   8       12.48       11.47      0.87 o 
  -4  -2   8       46.94       47.01      1.44 o 
  -3  -2   8      117.10      117.45      3.26 o 
  -2  -2   8       54.03       52.58      1.28 o 
  -1  -2   8       33.57       33.04      1.18 o 
   0  -2   8       15.94       15.15      1.08 o 
   1  -2   8       21.86       20.02      1.41 o 
   2  -2   8        3.69        3.54      0.80 o 
   3  -2   8        8.04        7.89      1.63 o 
   4  -2   8        0.14       -0.78      0.78 o 
  -9  -1   8        0.00       -0.62      0.64 o 
  -8  -1   8        0.69        0.19      0.53 o 
  -7  -1   8        5.35        5.38      0.62 o 
  -6  -1   8        1.56        2.25      0.50 o 
  -5  -1   8        5.19        5.11      0.82 o 
  -4  -1   8        0.92        0.69      0.43 o 
  -3  -1   8        0.75        0.71      0.42 o 
  -2  -1   8       80.27       74.72      1.71 o 
  -1  -1   8       16.68       16.18      0.97 o 
   0  -1   8       36.26       34.34      1.59 o 
   1  -1   8        3.61        3.64      0.86 o 
   2  -1   8        7.19        8.84      1.06 o 
   3  -1   8        0.04       -0.04      0.59 o 
   4  -1   8        4.16        4.29      1.29 o 
  -9   0   8       12.10       12.30      1.19 o 
  -8   0   8        3.18        3.87      0.71 o 
  -7   0   8        6.72        6.12      0.79 o 
  -6   0   8       14.66       17.99      0.93 o 
  -5   0   8       91.59       87.00      1.82 o 
  -4   0   8      260.30      245.09      3.36 o 
  -3   0   8        0.06        0.94      0.50 o 
  -2   0   8      195.57      189.63      3.28 o 
  -1   0   8      197.88      189.24      4.53 o 
   0   0   8        3.37        5.94      0.77 o 
   1   0   8       29.60       29.31      1.86 o 
   2   0   8       18.63       22.03      1.57 o 
   3   0   8       21.14       25.76      2.39 o 
  -9   1   8       14.62       17.26      1.43 o 
  -8   1   8       39.31       46.00      1.91 o 
  -7   1   8       12.25       14.86      1.23 o 
  -6   1   8      132.45      135.35      2.64 o 
  -5   1   8       43.50       46.55      1.55 o 
  -4   1   8      102.55       95.99      2.21 o 
  -3   1   8      134.47      132.65      2.71 o 
  -2   1   8       98.59      106.06      2.74 o 
  -1   1   8        0.36        1.99      0.66 o 
   0   1   8       17.40       22.11      1.30 o 
   1   1   8       44.13       40.38      1.97 o 
   2   1   8       36.39       48.44      2.04 o 
   3   1   8       13.46       11.49      2.44 o 
  -9   2   8       28.82       33.62      1.95 o 
  -8   2   8        2.00        1.82      0.73 o 
  -7   2   8        4.57        3.11      0.79 o 
  -6   2   8       19.19       18.41      1.18 o 
  -5   2   8       23.69       20.88      1.25 o 
  -4   2   8        0.38        0.59      0.53 o 
  -3   2   8       22.67       24.39      1.57 o 
  -2   2   8        2.22        1.22      0.66 o 
  -1   2   8        2.88        3.05      0.90 o 
   0   2   8        0.00       -0.60      0.60 o 
   1   2   8        2.21        1.12      1.25 o 
   2   2   8        7.15        6.60      2.12 o 
  -9   3   8        0.89        1.27      0.76 o 
  -8   3   8        5.93        5.54      0.96 o 
  -7   3   8        0.65        1.05      0.59 o 
  -6   3   8        8.33        9.28      0.95 o 
  -5   3   8        3.21        2.98      0.78 o 
  -4   3   8       20.28       20.47      1.54 o 
  -3   3   8        2.26        2.09      0.75 o 
  -2   3   8       10.89       12.51      1.23 o 
  -1   3   8       71.99       74.13      2.54 o 
   0   3   8       55.48       61.21      2.16 o 
   1   3   8       11.62       10.75      2.36 o 
  -9   4   8        0.25       -0.41      0.76 o 
  -8   4   8        7.96        6.12      1.23 o 
  -7   4   8        2.42        2.49      0.86 o 
  -6   4   8       34.38       36.16      3.63 o 
  -5   4   8       27.93       24.70      1.69 o 
  -4   4   8       52.52       58.86      2.22 o 
  -3   4   8       20.35       21.18      1.59 o 
  -2   4   8       47.29       50.73      2.16 o 
  -1   4   8        9.34       11.18      1.30 o 
   0   4   8       12.44       14.00      1.72 o 
  -9   5   8        6.64        6.11      1.47 o 
  -8   5   8       10.43       11.67      1.67 o 
  -7   5   8       20.49       18.59      1.55 o 
  -6   5   8       48.85       48.73      2.13 o 
  -5   5   8       15.22       14.44      1.39 o 
  -4   5   8        6.66        7.39      1.13 o 
  -3   5   8        5.15        4.59      1.29 o 
  -2   5   8        0.00       -0.56      0.71 o 
  -1   5   8        3.49        2.74      1.22 o 
  -8   6   8       15.08       17.24      1.64 o 
  -7   6   8        9.86       10.74      1.40 o 
  -6   6   8       37.94       45.26      2.23 o 
  -5   6   8        0.82        1.14      1.02 o 
  -4   6   8       23.70       22.79      2.31 o 
  -3   6   8        0.05       -0.70      0.70 o 
   0  -9   9        2.96        2.47      1.34 o 
   1  -9   9        0.44        1.25      1.22 o 
   2  -9   9        3.78        4.07      1.71 o 
  -2  -8   9        4.25        3.99      0.75 o 
  -1  -8   9        0.24       -0.14      0.95 o 
   0  -8   9        0.62        0.13      0.74 o 
   1  -8   9        3.25        3.44      0.96 o 
   2  -8   9        0.22        0.90      1.39 o 
   3  -8   9       12.11       14.83      2.69 o 
  -4  -7   9        0.27       -0.08      0.58 o 
  -3  -7   9        0.06        0.17      0.45 o 
  -2  -7   9        0.80        0.84      0.65 o 
  -1  -7   9        5.00        2.58      0.84 o 
   0  -7   9        1.91        2.18      1.05 o 
   1  -7   9        0.82        0.72      0.75 o 
   2  -7   9        2.44        0.98      1.59 o 
   3  -7   9        1.63        1.43      1.08 o 
   4  -7   9        4.97        3.73      1.30 o 
  -5  -6   9        7.68        8.31      0.94 o 
  -4  -6   9        0.76        0.57      0.49 o 
  -3  -6   9        0.48        0.64      0.54 o 
  -2  -6   9        0.10       -0.50      0.51 o 
  -1  -6   9        1.14        2.82      0.76 o 
   0  -6   9       11.95       13.26      1.36 o 
   1  -6   9        0.65        0.56      0.67 o 
   2  -6   9        4.82        4.72      0.95 o 
   3  -6   9      110.44      118.88      3.31 o 
   4  -6   9        5.77        7.11      1.18 o 
  -6  -5   9        6.23        6.74      0.89 o 
  -5  -5   9        0.00        0.39      0.48 o 
  -4  -5   9        3.32        2.51      0.80 o 
  -3  -5   9       27.54       29.17      1.33 o 
  -2  -5   9        0.16        1.09      0.56 o 
  -1  -5   9       44.24       44.42      1.85 o 
   0  -5   9        0.15       -0.37      0.52 o 
   1  -5   9       14.80       15.65      1.18 o 
   2  -5   9       53.27       55.25      2.21 o 
   3  -5   9        0.12        0.85      0.73 o 
   4  -5   9        1.61        2.50      0.85 o 
  -6  -4   9        1.03        1.03      0.73 o 
  -5  -4   9        3.11        3.29      0.64 o 
  -4  -4   9       19.81       19.41      1.62 o 
  -3  -4   9       22.48       22.04      1.24 o 
  -2  -4   9       46.30       46.17      1.61 o 
  -1  -4   9        4.30        4.52      0.70 o 
   0  -4   9        5.37        5.61      0.81 o 
   1  -4   9        1.28        2.07      0.74 o 
   2  -4   9        7.31        8.14      1.10 o 
   3  -4   9        0.09        0.69      0.76 o 
   4  -4   9        0.26        0.33      0.95 o 
  -7  -3   9        4.80        5.32      0.71 o 
  -6  -3   9        3.40        3.70      0.59 o 
  -5  -3   9        2.45        2.31      0.64 o 
  -4  -3   9       28.20       25.34      1.30 o 
  -3  -3   9        2.18        1.90      0.56 o 
  -2  -3   9       16.45       17.35      1.12 o 
  -1  -3   9        1.10        1.63      0.57 o 
   0  -3   9       11.41       13.95      1.42 o 
   1  -3   9        1.61        4.40      1.11 o 
   2  -3   9        7.10        7.44      1.25 o 
   3  -3   9        0.00       -0.44      0.66 o 
  -8  -2   9        5.28        5.21      0.75 o 
  -7  -2   9       20.72       21.01      1.20 o 
  -6  -2   9       12.27       13.60      0.90 o 
  -5  -2   9       15.18       16.74      1.12 o 
  -4  -2   9       89.73       96.95      3.94 o 
  -3  -2   9        3.71        2.44      0.59 o 
  -2  -2   9       38.91       38.79      1.31 o 
  -1  -2   9       15.74       13.76      1.07 o 
   0  -2   9        6.96        6.36      0.93 o 
   1  -2   9       21.02       20.52      1.55 o 
   2  -2   9        2.19        1.88      0.78 o 
   3  -2   9        6.09        4.71      1.29 o 
  -8  -1   9       14.35       15.75      1.29 o 
  -7  -1   9       12.63       14.00      1.06 o 
  -6  -1   9       90.56       95.78      4.14 o 
  -5  -1   9       66.41       68.38      2.21 o 
  -4  -1   9       11.23        9.85      0.89 o 
  -3  -1   9       18.52       19.54      1.21 o 
  -2  -1   9       61.24       60.39      1.86 o 
  -1  -1   9       24.35       23.69      1.37 o 
   0  -1   9        0.01        0.19      0.61 o 
   1  -1   9       71.72       70.37      2.44 o 
   2  -1   9        8.85       11.66      1.29 o 
   3  -1   9       22.22       24.93      2.45 o 
  -8   0   9        0.02       -0.51      0.73 o 
  -7   0   9        6.63        6.90      1.00 o 
  -6   0   9        2.94        3.69      0.82 o 
  -5   0   9       15.98       16.22      1.32 o 
  -4   0   9       15.72       14.81      1.09 o 
  -3   0   9      185.73      194.09      3.47 o 
  -2   0   9       42.05       37.45      1.78 o 
  -1   0   9        0.03        0.13      0.53 o 
   0   0   9       29.14       28.55      1.81 o 
   1   0   9        0.20        0.17      0.69 o 
   2   0   9        2.47        4.32      1.47 o 
  -9   1   9        4.24        5.27      1.03 o 
  -8   1   9       15.30       14.67      1.38 o 
  -7   1   9        3.22        3.03      0.81 o 
  -6   1   9       38.26       34.36      1.85 o 
  -5   1   9        0.14       -0.39      0.45 o 
  -4   1   9        5.96        4.45      0.78 o 
  -3   1   9       75.44       73.83      2.43 o 
  -2   1   9        8.50        7.60      1.05 o 
  -1   1   9       54.97       55.34      1.89 o 
   0   1   9       15.62       19.16      3.56 o 
   1   1   9       11.87       10.70      1.77 o 
  -9   2   9        1.10        0.86      0.79 o 
  -8   2   9        4.43        4.74      1.47 o 
  -7   2   9        6.68        4.95      0.95 o 
  -6   2   9       13.29       13.06      1.95 o 
  -5   2   9       73.11       74.25      2.46 o 
  -4   2   9       16.44       21.25      1.55 o 
  -3   2   9       57.94       56.70      2.65 o 
  -2   2   9       84.75       89.29      2.79 o 
  -1   2   9       29.04       31.88      1.73 o 
   0   2   9       16.22       20.07      2.48 o 
  -9   3   9       15.33       13.61      1.73 o 
  -8   3   9        4.55        5.63      1.24 o 
  -7   3   9        6.80        6.58      1.23 o 
  -6   3   9        1.39        1.91      0.75 o 
  -5   3   9       11.03       12.99      1.29 o 
  -4   3   9        8.40       11.74      1.42 o 
  -3   3   9        1.13        0.24      0.71 o 
  -2   3   9        6.71        9.03      1.19 o 
  -1   3   9        0.16        0.27      0.63 o 
  -8   4   9        3.98        2.90      1.06 o 
  -7   4   9        3.37        4.64      1.18 o 
  -6   4   9       17.34       21.04      2.61 o 
  -5   4   9        1.56        1.50      0.81 o 
  -4   4   9       17.49       17.98      1.61 o 
  -3   4   9        6.17        7.01      1.11 o 
  -2   4   9        2.87        2.51      0.92 o 
  -8   5   9        1.04        1.47      1.12 o 
  -7   5   9       49.00       48.14      4.02 o 
  -6   5   9       22.82       24.35      1.85 o 
  -5   5   9        5.34        5.06      1.05 o 
  -4   5   9       21.13       21.17      1.77 o 
  -3   5   9        1.16        0.64      1.08 o 
  -1  -8  10        0.01       -0.14      0.75 o 
   0  -8  10        8.17        7.10      1.19 o 
   1  -8  10        0.51        1.76      1.43 o 
  -3  -7  10        2.29        0.92      0.73 o 
  -2  -7  10        0.38        0.04      0.65 o 
  -1  -7  10       19.92       19.04      1.93 o 
   0  -7  10        0.31        0.02      0.75 o 
   1  -7  10        1.53        1.45      1.01 o 
   2  -7  10       27.42       24.71      2.44 o 
  -4  -6  10       10.57       11.66      1.01 o 
  -3  -6  10        1.34        1.40      0.77 o 
  -2  -6  10        4.44        2.54      0.81 o 
  -1  -6  10        3.40        2.71      0.79 o 
   0  -6  10        1.13        1.21      0.79 o 
   1  -6  10        8.84        9.55      1.50 o 
   2  -6  10        0.24        0.11      0.96 o 
  -5  -5  10        0.15        0.46      0.57 o 
  -4  -5  10        1.97        1.06      0.60 o 
  -3  -5  10        0.02       -0.49      0.65 o 
  -2  -5  10        5.76        8.22      1.13 o 
  -1  -5  10        6.01        7.34      1.19 o 
   0  -5  10        0.68        1.00      0.86 o 
   1  -5  10       16.64       20.42      4.11 o 
   2  -5  10        5.89        6.19      1.13 o 
   3  -5  10        3.13        2.61      1.22 o 
  -6  -4  10        5.80        7.52      0.86 o 
  -5  -4  10        0.51        1.35      0.61 o 
  -4  -4  10        9.69        9.99      1.14 o 
  -3  -4  10       14.79       17.49      1.42 o 
  -2  -4  10        8.31       10.69      1.22 o 
  -1  -4  10        4.22        5.19      0.97 o 
   0  -4  10        0.44       -0.22      0.63 o 
   1  -4  10       10.66        9.15      1.18 o 
   2  -4  10        2.91        3.18      0.91 o 
  -6  -3  10        7.70        7.43      0.88 o 
  -5  -3  10       18.00       17.41      1.40 o 
  -4  -3  10        0.45        0.97      0.58 o 
  -3  -3  10        7.64        8.36      0.92 o 
  -2  -3  10        1.59        2.49      0.80 o 
  -1  -3  10        7.25        6.76      1.00 o 
   0  -3  10        0.40        0.39      0.68 o 
   1  -3  10        2.54        1.50      0.80 o 
   2  -3  10        0.10        0.10      0.71 o 
  -7  -2  10        2.21        3.03      0.86 o 
  -6  -2  10        5.77        3.61      0.89 o 
  -5  -2  10        0.21       -0.26      0.64 o 
  -4  -2  10       16.44       17.16      1.40 o 
  -3  -2  10       98.49       97.99      2.63 o 
  -2  -2  10        1.75        0.70      0.52 o 
  -1  -2  10       24.55       26.94      1.77 o 
   0  -2  10        7.37        6.61      1.07 o 
   1  -2  10        0.01        0.28      0.74 o 
   2  -2  10        0.64        0.28      0.74 o 
  -7  -1  10        2.33        2.98      0.87 o 
  -6  -1  10       21.21       22.11      1.59 o 
  -5  -1  10       14.61       13.42      1.31 o 
  -4  -1  10       34.30       33.56      1.96 o 
  -3  -1  10       35.28       37.18      1.69 o 
  -2  -1  10       24.78       26.59      1.53 o 
  -1  -1  10        0.11        0.63      0.70 o 
   0  -1  10        1.26        1.69      0.81 o 
   1  -1  10        2.61        2.80      0.89 o 
  -8   0  10        1.10        2.43      0.88 o 
  -7   0  10       24.27       27.60      2.97 o 
  -6   0  10       10.17       12.18      1.51 o 
  -5   0  10       16.32       15.35      1.42 o 
  -4   0  10        7.26        9.00      2.20 o 
  -3   0  10       23.23       20.84      1.57 o 
  -2   0  10       22.10       21.94      1.60 o 
  -1   0  10       26.60       25.79      1.76 o 
   0   0  10       16.79       16.33      1.55 o 
   1   0  10       15.44       19.76      2.50 o 
  -8   1  10        5.40        7.61      1.16 o 
  -7   1  10        7.90        9.12      1.17 o 
  -6   1  10        2.19        1.80      0.80 o 
  -5   1  10        2.41        2.84      1.06 o 
  -4   1  10        2.50        2.74      0.82 o 
  -3   1  10       20.60       21.55      1.63 o 
  -2   1  10       22.84       27.42      1.86 o 
  -1   1  10        2.66        2.84      0.82 o 
   0   1  10        0.37       -0.28      0.78 o 
  -8   2  10        4.53        3.66      1.96 o 
  -7   2  10        0.31        0.90      0.92 o 
  -6   2  10        3.24        4.01      1.17 o 
  -5   2  10        0.01        0.90      0.74 o 
  -4   2  10       12.56       13.69      1.41 o 
  -3   2  10        2.54        2.74      0.92 o 
  -2   2  10       10.99        9.13      1.28 o 
  -1   2  10        8.31        6.35      1.00 o 
  -7   3  10        6.63        8.84      1.53 o 
  -6   3  10       40.94       42.04      2.88 o 
  -5   3  10       27.44       28.88      2.35 o 
  -4   3  10       58.22       64.43      3.24 o 
  -3   3  10        9.12       10.29      1.33 o 
  -6   4  10        0.04       -0.89      0.89 o 
  -5   4  10       25.62       28.83      2.30 o 
  -4   4  10        0.01       -0.16      1.22 o 
  -2  -6  11        9.13        8.77      1.07 o 
  -1  -6  11        2.50        2.60      0.85 o 
   0  -6  11        5.61        8.38      2.20 o 
  -4  -5  11        6.18        4.35      1.66 o 
  -3  -5  11        3.84        4.47      1.03 o 
  -2  -5  11        0.18        0.08      0.75 o 
  -1  -5  11        2.95        2.63      1.34 o 
   0  -5  11        0.03        0.05      0.89 o 
   1  -5  11        1.48        1.96      1.15 o 
  -5  -4  11        0.55        0.43      0.77 o 
  -4  -4  11       10.53       11.17      1.44 o 
  -3  -4  11        9.49        7.52      1.16 o 
  -2  -4  11        2.36        3.04      0.94 o 
  -1  -4  11        6.92        5.66      1.27 o 
   0  -4  11        1.63        1.29      2.24 o 
   1  -4  11        4.91        5.83      1.40 o 
  -5  -3  11       21.35       23.10      1.48 o 
  -4  -3  11        7.54        7.52      0.97 o 
  -3  -3  11        2.73        2.94      0.92 o 
  -2  -3  11       22.74       23.96      2.16 o 
  -1  -3  11        2.39        4.01      1.19 o 
   0  -3  11        4.42        5.36      1.29 o 
  -6  -2  11       13.16       14.70      1.46 o 
  -5  -2  11        0.45       -0.08      0.72 o 
  -4  -2  11        4.02        2.90      0.77 o 
  -3  -2  11       48.32       47.21      2.08 o 
  -2  -2  11        6.19        5.65      1.32 o 
  -1  -2  11        0.22        0.08      0.92 o 
   0  -2  11       10.08        7.14      1.21 o 
  -6  -1  11        1.18        1.39      1.07 o 
  -5  -1  11        2.84        3.30      0.92 o 
  -4  -1  11        1.91        0.37      0.92 o 
  -3  -1  11        1.50        2.23      0.83 o 
  -2  -1  11       18.65       17.77      1.61 o 
  -1  -1  11        0.11        0.00      0.83 o 
  -6   0  11        0.73        1.02      0.98 o 
  -5   0  11        0.00       -0.73      0.73 o 
  -4   0  11        3.78        4.07      1.18 o 
  -3   0  11        0.55        0.70      0.75 o 
  -2   0  11        9.16        9.57      1.14 o 
  -1   0  11        3.65        4.07      1.27 o 
  -6   1  11        4.00        3.92      1.43 o 
  -5   1  11       19.79       18.50      3.58 o 
  -4   1  11       34.45       31.31      2.56 o 
  -3   1  11        8.63        6.75      1.42 o 
  -5   2  11       17.42       15.66      2.53 o 
  -4   2  11        1.41        1.54      0.89 o 
                                                 
